# Supplementary material for: Identification of nitric oxide (NO)-responsive genes under hypoxia in tomato (Solanum lycopersicum L.) root
Source: Sci Rep. 2020 Oct 5;10:16509. doi: 10.1038/s41598-020-73613-z (PMC7536229; doi:10.1038/s41598-020-73613-z)
Supplement: Supplementary file 1 — Supplementary Tables [file 41598_2020_73613_MOESM1_ESM.xlsx]

## Sheet: Title page
Identification of nitric oxide (NO)-responsive genes under hypoxia in tomato (Solanum lycopersicum L.) root
Vajiheh Safavi-Rizi1*, Marco Herde2, Christine Stöhr1
1Department of Plant physiology, Institute of Botany and Landscape Ecology, University of Greifswald, Greifswald, Soldmannstrasse 15, D-17487 Greifswald, Germany.
2Department of Molecular Nutrition and Biochemistry of Plants, Institute of Plant Nutrition, Leibniz University Hannover, Herrenhäuser Strasse 2, 30419 Hannover, Germany
Corresponding Author Email: Vajiheh.safavirizi@uni-greifswald.de

## Sheet: Supplementary Table 1
Supplementary Table 1. Biological pathway calssification of regulated genes using MapMan. Differentially regulated genes (Padj < 0.05) and their biological classification in response to 48 h hypoxia and SNP. FC: fold change (expression level under hypoxia relative to control; SNP relative to control). Functional categories are retrieved from Mapman databse ( ITAG2.3) (Thimm et al., 2004).
Biological classification of genes with similar regulation in response to 48 h hypoxia and SNP										Biological classification of genes with opposite regulation in response to 48 h hypoxia and SNP
Identifier	Biological pathway	Arabidopsis homolog	Hypoxia splice variant	Hypoxia FC	Hypoxia FDR	SNP splice variant	SNP FC	SNP FDR		Identifier	Biological pathway	Arabidopsis homolog	Hypoxia splice variant	Hypoxia FC	Hypoxia FDR	SNP splice variant	SNP FC	SNP FDR
solyc12g099000	amino acid metabolism.synthesis.aspartate family.methionine	AT3G17390.1_Symbols:_MTO3,_SAMS3,_MAT4_S-adenosylmethionine_synthetase_family_protein_	.1	1.44309	0.0122917	.1	1.873	6.94e-10		Solyc09g014280	secondary metabolism.phenylpropanoids	AT5G01210.1_Symbols:_HXXXD-type_acyl-transferase_family_protein_	.1	-19.3837	3.60966e-59	.2	1.51367	0.030282
Solyc07g032740	amino acid metabolism.synthesis.central amino acid metabolism.aspartate.aspartate aminotransferase	AT5G11520.1_Symbols:_ASP3,_YLS4_aspartate_aminotransferase_3_	.1	15.0683	2.85337e-40	.1	1.73095	0.000886475		solyc07g064160	Co-factor and vitamine metabolism.thiamine	AT5G54770.1_Symbols:_THI1,_TZ,_THI4_thiazole_biosynthetic_enzyme,_chloroplast_(ARA6)_(THI1)_(THI4)_	.1	-19.42	0.000241162	.2	1.718	6.85e-14
Solyc02g087740	amino acid metabolism.synthesis.serine-glycine-cysteine group.cysteine	AT5G15120.1_Symbols:_Protein_of_unknown_function_(DUF1637)_	.1	2.60218	2.03872e-05	.1	1.77673	0.009369		solyc11g069700	protein.synthesis.elongation	AT5G60390.1_Symbols:_GTP_binding_Elongation_factor_Tu_family_protein_	.2	-8.16939	0.00290618	.1	1.575	8.98e-20
solyc08g076320	cell wall.cellulose synthesis.cellulose synthase	AT3G03050.1_Symbols:_CSLD3,_KJK,_ATCSLD3_cellulose_synthase-like_D3_	.1	1.77241	0.0242117	.2	2.649	1,3E-9		solyc03g025720	lipid metabolism.FA synthesis and FA elongation.acyl coa ligase	AT3G48990.1_Symbols:_AMP-dependent_synthetase_and_ligase_family_protein_	.1	-9.88072	5.81701e-06	.2	2.314	5.11e-06
solyc05g015300	cell wall.degradation.pectate lyases and polygalacturonases	AT5G25610.1_Symbols:_RD22,_ATRD22_BURP_domain-containing_protein_	.1	-10.125	1.02195e-15	.2	-4.423	4.32e-57		Solyc08g076730	not assigned.unknown	AT4G17940.1_Symbols:_Tetratricopeptide_repeat_(TPR)-like_superfamily_protein_	.1	6.71467	4.66144e-50	.1	-1.62019	0.0028752
solyc12g011030	cell wall.modification	AT4G30270.1_Symbols:_MERI5B,_MERI-5,_XTH24,_SEN4_xyloglucan_endotransglucosylase/hydrolase_24_	.1	-4.96901	0.000237731	.1	-5.215	1.23e-07		solyc09g090990	RNA.processing.ribonucleases	AT5G45860.1_Symbols:_PYL11,_RCAR5_PYR1-like_11_	.1	12.6141	4.76836e-10	.2	-3.065	1.7e-05
solyc06g005560	cell wall.modification	AT2G28950.1_Symbols:_ATEXPA6,_ATEXP6,_ATHEXP_ALPHA_1.8,_EXPA6_expansin_A6_	.1	-4.76541	0.000118116	.2	-1.741	2.66e-05		Solyc10g086630	not assigned.unknown	AT2G45880.1_Symbols:_BMY4,_BAM7_beta-amylase_7_	.1	6.81598	3.4704e-23	.2	-1.72671	0.00768648
solyc03g031800	cell wall.modification	AT1G11545.1_Symbols:_XTH8_xyloglucan_endotransglucosylase/hydrolase_8_	.1	-2.63164	0.00283221	.2	-2.342	1,97E-6		solyc04g071080	not assigned.unknown	AT4G33650.2_Symbols:_DRP3A_dynamin-related_protein_3A_	.1	-11.5531	1.43521e-05	.1	2.99	3.03e-11
solyc01g099630	cell wall.modification	AT5G13870.1_Symbols:_EXGT-A4,_XTH5_xyloglucan_endotransglucosylase/hydrolase_5_	.1	-3.79026	0.000118116	.2	-1.84	3.51e-05		solyc12g008470	N-metabolism.nitrate metabolism.NR	AT1G60660.1_Symbols:_B5_#5,_ATCB5LP,_CB5LP_cytochrome_B5-like_protein_	.1	10.1643	2.07401e-18	.1	-2.644	1.79e-06
Solyc12g011030	cell wall.modification	AT4G30270.1_Symbols:_MERI5B,_MERI-5,_XTH24,_SEN4_xyloglucan_endotransglucosylase/hydrolase_24_	.1	-4.96901	0.000237731	.1	-6.6998	0.0101196		Solyc03g082790	not assigned.unknown	not available	.1	-7.39159	7.26932e-08	.2	2.01792	0.00039454
Solyc10g086520	cell wall.modification	AT2G37640.1_Symbols:_ATEXPA3,_ATEXP3,_ATHEXP_ALPHA_1.9,_EXP3_Barwin-like_endoglucanases_superfamily_protein_	.1	-3.475	0.00253569	.1	-1.66171	0.00383934		Solyc01g066720	not assigned.unknown	AT5G27760.1_Symbols:_Hypoxia-responsive_family_protein_	.1	7.27643	3.32378e-17	.1	-1.98779	0.000231687
solyc01g111170	cell.cycle.peptidylprolyl isomerase	AT2G21130.1_Symbols:_Cyclophilin-like_peptidyl-prolyl_cis-trans_isomerase_family_protein_	.2	-1.87961	5.13487e-08	.2	-1.467	6.18e-06		solyc03g123830	amino acid metabolism.synthesis.serine-glycine-cysteine group.serine.phosphoglycerate dehydrogenase	AT4G34200.1_Symbols:_EDA9_D-3-phosphoglycerate_dehydrogenase_	.1	-6.61866	8.83724e-16	.2	1.829	7.18e-10
Solyc01g111170	cell.cycle.peptidylprolyl isomerase	AT2G21130.1_Symbols:_Cyclophilin-like_peptidyl-prolyl_cis-trans_isomerase_family_protein_	.2	-1.87961	5.13487e-08	.1	-1.43184	0.000168312		Solyc02g082090	misc.peroxidases	AT1G30870.1_Symbols:_Peroxidase_superfamily_protein_	.1	-5.69973	2.08061e-05	.1	1.58108	0.0401549
solyc09g083400	cell.organisation	AT5G28646.1_Symbols:_WVD2_TPX2_(targeting_protein_for_Xklp2)_protein_family_	.1	-2.65269	0.000671715	.2	-1.979	1.64e-06		Solyc09g097770	not assigned.unknown	not available	.1	8.28233	9.66886e-07	.1	-2.34519	0.00109186
Solyc01g091700	cell.organisation	AT1G12710.1_Symbols:_AtPP2-A12,_PP2-A12_phloem_protein_2-A12_	.1	-2.22679	0.0350831	.1	-2.22337	0.00258354		Solyc01g005850	not assigned.unknown	not available	.1	-7.20323	3.93828e-05	.2	2.08501	0.0240227
Solyc04g081490	cell.organisation	AT1G75780.1_Symbols:_TUB1_tubulin_beta-1_chain_	.1	-1.93455	0.00931714	.1	-1.33216	0.000410851		Solyc09g007520	misc.peroxidases	AT2G37130.1_Symbols:_Peroxidase_superfamily_protein_	.1	4.71037	1.02787e-25	.1	-1.43596	0.000636623
Solyc04g077020	cell.organisation	AT4G14960.2_Symbols:_TUA6_Tubulin/FtsZ_family_protein_	.1	-1.88343	0.00178834	.1	-1.20662	0.000381529		Solyc10g081910	protein.postranslational modification.kinase.receptor like cytoplasmatic kinase VII	AT1G24650.1_Symbols:_Leucine-rich_repeat_protein_kinase_family_protein_	.1	-5.05439	1.91045e-11	.1	1.60218	0.0225112
Solyc06g069570	cell.vesicle transport	AT5G61210.1_Symbols:_SNAP33,_ATSNAP33,_SNP33,_ATSNAP33B_soluble_N-ethylmaleimide-sensitive_factor_adaptor_protein_33_	.1	2.36012	0.00146452	.1	1.48882	0.0107556		Solyc07g055060	not assigned.unknown	AT3G14940.1_Symbols:_ATPPC3,_PPC3_phosphoenolpyruvate_carboxylase_3_	.1	-4.17548	5.70207e-07	.1	1.32762	0.0141658
solyc06g081980	Co-factor and vitamine metabolism	AT5G01410.1_Symbols:_PDX1,_ATPDX1.3,_RSR4,_PDX1.3,_ATPDX1_Aldolase-type_TIM_barrel_family_protein_	.1	3.93695	0.000774175	.1	2.409	3.7e-06		solyc02g014300	cell wall.pectin*esterases.PME	AT5G04960.1_Symbols:_Plant_invertase/pectin_methylesterase_inhibitor_superfamily_	.1	-7.23221	5.45168e-08	.1	2.423	5.32e-08
solyc08g006860	development.storage proteins	AT4G37070.2_Symbols:_PLP1,_PLA_IVA,_AtPLAIVA_Acyl_transferase/acyl_hydrolase/lysophospholipase_superfamily_protein_	.1	-54.0128	6.77525e-08	.2	-1.795	1.2e-05		Solyc04g054340	not assigned.unknown	AT5G04370.2_Symbols:_NAMT1_S-adenosyl-L-methionine-dependent_methyltransferases_superfamily_protein_	.1	7.46197	2.1986e-108	.2	-2.64882	0.00483639
solyc01g104110	development.storage proteins	AT2G28680.1_Symbols:_RmlC-like_cupins_superfamily_protein_	.1	-1.80456	0.0447522	.2	-2.259	5.46e-18		Solyc05g049980	cell wall.degradation.pectate lyases and polygalacturonases	AT4G23500.1_Symbols:_Pectin_lyase-like_superfamily_protein_	.1	3.88724	3.78483e-06	.1	-1.38822	0.0212544
solyc11g017470	development.unspecified	AT5G08790.1_Symbols:_ATAF2,_anac081_NAC_(No_Apical_Meristem)_domain_transcriptional_regulator_superfamily_protein_	.1	2.25381	0.0218302	.1	2.369	2.32e-06		Solyc05g055440	DNA.synthesis/chromatin structure.histone	AT1G07790.1_Symbols:_HTB1_Histone_superfamily_protein_	.1	4.30009	9.87815e-13	.2	-1.54512	0.00940437
solyc04g009440	development.unspecified	AT5G08790.1_Symbols:_ATAF2,_anac081_NAC_(No_Apical_Meristem)_domain_transcriptional_regulator_superfamily_protein_	.1	4.02805	1.96908e-06	.2	2.916	4.96e-05		Solyc02g084240	DNA.synthesis/chromatin structure.histone	AT2G18050.1_Symbols:_HIS1-3_histone_H1-3_	.1	3.92108	2.10539e-13	.1	-1.43495	0.0375218
Solyc01g009860	development.unspecified	AT5G13180.1_Symbols:_ANAC083,_VNI2,_NAC083_NAC_domain_containing_protein_83_	.1	-2.76745	0.000265215	.1	-1.58768	0.00144581		solyc11g066060	stress.abiotic.heat	AT3G12580.1_Symbols:_HSP70,_ATHSP70_heat_shock_protein_70_	.1	-5.03383	3.72468e-10	.1	1.921	3.41e-30
Solyc01g080600	DNA.synthesis/chromatin structure.histone	AT5G65360.1_Symbols:_Histone_superfamily_protein_	.2	-2.36462	0.0447575	.1	-2.62287	0.00321586		Solyc08g066160	not assigned.unknown	AT5G25940.1_Symbols:_early_nodulin-related_	.1	4.34117	1.95228e-07	.1	-1.6677	0.0114052
solyc10g076510	fermentation.PDC	AT4G33070.1_Symbols:_Thiamine_pyrophosphate_dependent_pyruvate_decarboxylase_family_protein_	.1	22.8586	1.00338e-29	.1	1.774	1.94e-05		Solyc04g077050	transport.amino acids	AT5G49630.1_Symbols:_AAP6_amino_acid_permease_6_	.1	-4.77852	0.000146376	.1	1.85777	0.000299879
solyc02g077240	fermentation.PDC	AT4G33070.1_Symbols:_Thiamine_pyrophosphate_dependent_pyruvate_decarboxylase_family_protein_	.1	15.9574	2.79319e-09	.2	2.471	1.16e-06		solyc07g009230	not assigned.unknown	AT5G44420.1_Symbols:_PDF1.2,_PDF1.2A,_LCR77_plant_defensin_1.2_	.1	3.82028	0.030705	.2	-1.517	4.12e-05
solyc09g009020	glycolysis.cytosolic branch.enolase	AT2G36530.1_Symbols:_LOS2,_ENO2_Enolase_	.1	4.52829	9.07616e-08	.2	1.522	3.91e-24		Solyc07g053830	transport.metabolite transporters at the mitochondrial membrane	AT3G08580.1_Symbols:_AAC1_ADP/ATP_carrier_1_	.1	-3.24352	0.000541939	.1	1.44324	0.0173972
Solyc04g008740	glycolysis.plastid branch.pyruvate kinase (PK)	AT5G08570.1_Symbols:_Pyruvate_kinase_family_protein_	.1	2.00364	4.30898e-05	.1	1.21757	0.00920879		Solyc06g050500	stress.abiotic.unspecified	AT2G38310.1_Symbols:_PYL4,_RCAR10_PYR1-like_4_	.1	3.55173	6.85167e-24	.1	-1.60098	0.00813326
Solyc04g008960	hormone metabolism.abscisic acid.induced-regulated-responsive-activated	AT5G08350.1_Symbols:_GRAM_domain-containing_protein_/_ABA-responsive_protein-related_	.1	-3.09851	0.000514768	.1	-1.8197	0.0203867		solyc02g014220	cell wall.degradation.cellulases and beta -1,4-glucanases	AT1G48930.1_Symbols:_AtGH9C1,_GH9C1_glycosyl_hydrolase_9C1_	.1	-4.3831	0.00133808	.2	2.001	5.41e-06
solyc09g097960	hormone metabolism.auxin.induced-regulated-responsive-activated	AT1G60710.1_Symbols:_ATB2_NAD(P)-linked_oxidoreductase_superfamily_protein_	.1	5.73481	0.000542358	.2	3.482	3.1e-38		Solyc12g044600	TCA / org. transformation.other organic acid transformaitons.malic	AT5G25880.1_Symbols:_ATNADP-ME3,_NADP-ME3_NADP-malic_enzyme_3_	.1	-2.772	0.00242996	.1	1.35725	0.0162157
solyc03g006490	hormone metabolism.auxin.induced-regulated-responsive-activated	AT4G27450.1_Symbols:_Aluminium_induced_protein_with_YGL_and_LRDR_motifs_	.1	-2.68541	0.00196989	.2	-3.428	2.93e-18		Solyc01g087560	hormone metabolism.brassinosteroid.synthesis-degradation.sterols.SMT1	AT5G13710.1_Symbols:_SMT1,_CPH_sterol_methyltransferase_1_	.1	2.94852	6.67725e-09	.1	-1.46578	0.00268664
solyc01g079880	hormone metabolism.auxin.induced-regulated-responsive-activated	AT5G19140.1_Symbols:_ATAILP1,_AILP1_Aluminium_induced_protein_with_YGL_and_LRDR_motifs_	.1	5.11898	1.01077e-33	.2	1.793	3.33e-10		Solyc03g007760	protein.degradation.AAA type	AT5G52882.1_Symbols:_P-loop_containing_nucleoside_triphosphate_hydrolases_superfamily_protein_	.1	-2.8004	0.000284701	.1	1.4402	0.0115354
Solyc01g068410	hormone metabolism.auxin.signal transduction	AT5G57090.1_Symbols:_EIR1,_WAV6,_ATPIN2,_PIN2,_AGR,_AGR1_Auxin_efflux_carrier_family_protein_	.1	12.4604	2.3315e-42	.1	1.94301	0.0139062		Solyc05g005080	cell wall.degradation.cellulases and beta -1,4-glucanases	AT5G49720.1_Symbols:_ATGH9A1,_TSD1,_DEC,_KOR,_RSW2,_IRX2,_KOR1,_GH9A1_glycosyl_hydrolase_9A1_	.1	-2.41384	2.89846e-05	.1	1.26463	0.00343348
solyc11g006270	hormone metabolism.brassinosteroid.synthesis-degradation.BRs.DET2	AT5G16010.1_Symbols:_3-oxo-5-alpha-steroid_4-dehydrogenase_family_protein_	.1	-3.29007	0.000109121	.1	-2.391	1.61e-06		Solyc09g005210	not assigned.unknown	AT3G15810.1_Symbols:_Protein_of_unknown_function_(DUF567)_	.1	2.8033	1.87187e-07	.1	-1.56268	0.0339277
solyc12g006380	hormone metabolism.ethylene.synthesis-degradation	AT5G59540.1_Symbols:_2-oxoglutarate_(2OG)_and_Fe(II)-dependent_oxygenase_superfamily_protein_	.1	6.02185	0.000266757	.1	16.377	4.66e-32		Solyc05g050970	PS.calvin cycle.transketolase	AT2G45290.1_Symbols:_Transketolase_	.1	-2.16205	8.23091e-05	.1	1.27163	0.0130149
solyc11g010400	hormone metabolism.ethylene.synthesis-degradation	AT5G24530.1_Symbols:_DMR6_2-oxoglutarate_(2OG)_and_Fe(II)-dependent_oxygenase_superfamily_protein_	.1	-3.23075	0.00345211	.1	-4.262	4.25e-12		Solyc08g078930	misc.protease inhibitor/seed storage/lipid transfer protein (LTP) family protein	AT1G62510.1_Symbols:_Bifunctional_inhibitor/lipid-transfer_protein/seed_storage_2S_albumin_superfamily_protein_	.1	2.51645	0.0171135	.2	-1.4805	0.0437299
solyc06g066830	hormone metabolism.ethylene.synthesis-degradation	AT1G52820.1_Symbols:_2-oxoglutarate_(2OG)_and_Fe(II)-dependent_oxygenase_superfamily_protein_	.1	-5.82582	1.88126e-07	.2	-3.435	2,05E-11		Solyc02g091840	signalling.receptor kinases.leucine rich repeat XI	AT5G65700.1_Symbols:_BAM1_Leucine-rich_receptor-like_protein_kinase_family_protein_	.1	-2.78994	0.000200186	.1	1.68636	0.00175343
solyc03g116260	hormone metabolism.ethylene.synthesis-degradation	AT5G08640.1_Symbols:_FLS,_ATFLS1,_FLS1_flavonol_synthase_1_	.1	-9.85541	2.25384e-06	.2	-2.16	9,95E-3		solyc04g080960	protein.degradation.cysteine protease	AT4G39090.1_Symbols:_RD19,_RD19A_Papain_family_cysteine_protease_	.1	-2.73794	2.47443e-08	.2	1.682	1,8E-15
Solyc09g089680	hormone metabolism.ethylene.synthesis-degradation	AT5G59530.1_Symbols:_2-oxoglutarate_(2OG)_and_Fe(II)-dependent_oxygenase_superfamily_protein_	.1	1.93325	0.0327584	.1	1.89654	0.00231891		solyc10g081510	amino acid metabolism.synthesis.aspartate family.methionine	AT5G17920.1_Symbols:_ATCIMS,_ATMETS,_ATMS1_Cobalamin-independent_synthase_family_protein_	.1	-2.33691	0.00121628	.1	1.453	1.84e-28
Solyc07g043420	hormone metabolism.ethylene.synthesis-degradation	AT4G10500.1_Symbols:_2-oxoglutarate_(2OG)_and_Fe(II)-dependent_oxygenase_superfamily_protein_	.1	-3.31277	1.26296e-05	.1	-1.66005	0.00046606		Solyc03g115860	not assigned.unknown	AT1G18720.1_Symbols:_Protein_of_unknown_function_(DUF962)_	.1	2.50355	0.000181438	.1	-1.58218	0.00965619
Solyc03g116260	hormone metabolism.ethylene.synthesis-degradation	AT5G08640.1_Symbols:_FLS,_ATFLS1,_FLS1_flavonol_synthase_1_	.1	-9.85541	2.25384e-06	.1	-2.15965	0.00994998		Solyc06g082910	cell.organisation	AT3G25500.1_Symbols:_AFH1,_FH1,_AHF1,_ATFH1_formin_homology_1_	.1	-2.4812	0.00744616	.1	1.63204	0.0104714
Solyc11g072200	hormone metabolism.ethylene.synthesis-degradation	AT5G24530.1_Symbols:_DMR6_2-oxoglutarate_(2OG)_and_Fe(II)-dependent_oxygenase_superfamily_protein_	.1	-12.6532	1.1394e-08	.1	-2.22351	0.000143345		Solyc06g084020	DNA.synthesis/chromatin structure.histone	AT1G06760.1_Symbols:_winged-helix_DNA-binding_transcription_factor_family_protein_	.1	2.01556	0.000287966	.1	-1.33994	0.000308681
Solyc06g073580	hormone metabolism.ethylene.synthesis-degradation	AT4G10490.1_Symbols:_2-oxoglutarate_(2OG)_and_Fe(II)-dependent_oxygenase_superfamily_protein_	.1	-24.8552	1.1485e-10	.1	-1.82843	0.0216564		Solyc05g009320	RNA.regulation of transcription.AS2,Lateral Organ Boundaries Gene Family	AT3G49940.1_Symbols:_LBD38_LOB_domain-containing_protein_38_	.1	4.73416	4.49684e-10	.1	-3.16771	0.0421758
solyc11g011210	hormone metabolism.gibberelin.induced-regulated-responsive-activated	AT3G02885.1_Symbols:_GASA5_GAST1_protein_homolog_5_	.1	-2.33284	0.000748254	.1	-2.931	6.17e-38		Solyc01g087980	not assigned.unknown	AT2G36980.1_Symbols:_Tetratricopeptide_repeat_(TPR)-like_superfamily_protein_	.1	3.79973	8.06012e-06	.1	-2.54444	0.000579536
solyc06g007910	hormone metabolism.gibberelin.induced-regulated-responsive-activated	AT1G74670.1_Symbols:_Gibberellin-regulated_family_protein_	.1	-6.94848	9.17418e-08	.2	-10.514	2.01e-26		Solyc08g065220	amino acid metabolism.degradation.serine-glycine-cysteine group.glycine	AT4G33010.1_Symbols:_AtGLDP1,_GLDP1_glycine_decarboxylase_P-protein_1_	.1	-2.24263	0.032142	.1	1.50756	0.00564793
solyc03g116060	hormone metabolism.gibberelin.induced-regulated-responsive-activated	AT1G74670.1_Symbols:_Gibberellin-regulated_family_protein_	.1	-6.66526	3.87712e-12	.2	-2.938	2.75e-20		solyc02g067180	amino acid metabolism.synthesis.aspartate family.methionine.cystathionine gamma-synthase	AT3G01120.1_Symbols:_MTO1,_CGS,_ATCYS1,_CGS1_Pyridoxal_phosphate_(PLP)-dependent_transferases_superfamily_protein_	.1	-2.11659	0.000495396	.2	1.43	1.95e-06
Solyc06g067870	hormone metabolism.gibberelin.synthesis-degradation	AT1G52790.1_Symbols:_2-oxoglutarate_(2OG)_and_Fe(II)-dependent_oxygenase_superfamily_protein_	.1	-2.87943	0.00424402	.1	-1.80487	0.000218498		Solyc06g007510	protein.degradation.ubiquitin.E2	AT5G53300.1_Symbols:_UBC10_ubiquitin-conjugating_enzyme_10_	.1	1.72798	1.7048e-05	.1	-1.1716	0.0458349
Solyc06g067860	hormone metabolism.gibberelin.synthesis-degradation	AT1G52800.1_Symbols:_2-oxoglutarate_(2OG)_and_Fe(II)-dependent_oxygenase_superfamily_protein_	.1	-2.93779	2.5172e-05	.1	-1.45958	0.000151081		Solyc05g050130	stress.biotic	AT5G24090.1_Symbols:_ATCHIA,_CHIA_chitinase_A_	.1	3.69925	0.00137062	.1	-2.52772	0.0244513
solyc08g029000	hormone metabolism.jasmonate.synthesis-degradation.lipoxygenase	AT1G55020.1_Symbols:_LOX1,_ATLOX1_lipoxygenase_1_	.1	2.43977	5.37744e-07	.2	2.308	2.99e-08		solyc03g082660	not assigned.unknown	AT1G64650.1_Symbols:_Major_facilitator_superfamily_protein_	.1	-2.19521	0.00230593	.2	1.514	8,58E-5
Solyc08g014000	hormone metabolism.jasmonate.synthesis-degradation.lipoxygenase	AT1G55020.1_Symbols:_LOX1,_ATLOX1_lipoxygenase_1_	.1	-1.79608	0.0467137	.1	-1.70492	0.000302223		Solyc03g082660	not assigned.unknown	AT1G64650.1_Symbols:_Major_facilitator_superfamily_protein_	.1	-2.19521	0.00230593	.1	1.51421	8.57956e-05
solyc01g006430	lipid metabolism.FA desaturation.omega 3 desaturase	AT3G12120.1_Symbols:_FAD2_fatty_acid_desaturase_2_	.2	2.08778	0.0137003	.2	1.501	4,85E-7		Solyc01g102330	not assigned.unknown	AT3G53010.1_Symbols:_Domain_of_unknown_function_(DUF303)_	.1	2.30353	0.0327719	.1	-1.59669	0.0164291
solyc08g075690	lipid metabolism.FA synthesis and FA elongation.acyl-CoA binding protein	AT1G31812.1_Symbols:_ACBP6,_ACBP_acyl-CoA-binding_protein_6_	.1	-2.03561	0.00133932	.2	-2.086	2.47e-45		Solyc11g011610	not assigned.unknown	AT1G79260.1_Symbols:_CONTAINS_InterPro_DOMAIN/s:_Domain_of_unknown_function_DUF1794_(InterPro:IPR014878);_Has_30201_Blast_hits_to_17322_proteins_in_780_species:_Archae_-_12;_Bacteria_-_1396;_Meta	.1	2.22657	0.0174351	.1	-1.54976	0.0215477
Solyc10g083720	lipid metabolism.FA synthesis and FA elongation.pyruvate kinase	AT3G52990.1_Symbols:_Pyruvate_kinase_family_protein_	.1	3.27198	6.51338e-10	.1	1.2687	0.00701676		Solyc02g063410	not assigned.unknown	AT4G28170.1_Symbols:_unknown_protein;_BEST_Arabidopsis_thaliana_protein_match_is:_unknown_protein_(TAIR:AT1G11120.2);_Has_30201_Blast_hits_to_17322_proteins_in_780_species:_Archae_-_12;_Bacteria_	.1	-3.05261	0.0153728	.1	2.15079	0.00140623
solyc08g067500	lipid metabolism.lipid transfer proteins etc	AT2G38540.1_Symbols:_LP1,_LTP1,_ATLTP1_lipid_transfer_protein_1_	.1	-19.7097	2.61717e-30	.1	-3.112	2.97e-08		Solyc02g080530	misc.peroxidases	AT4G21960.1_Symbols:_PRXR1_Peroxidase_superfamily_protein_	.1	-1.77604	0.00228214	.1	1.25491	0.0339878
Solyc06g073190	major CHO metabolism.degradation.sucrose.fructokinase	AT1G06020.1_Symbols:_pfkB-like_carbohydrate_kinase_family_protein_	.1	2.55015	7.62e-10	.1	1.17724	0.00127565		Solyc02g082700	RNA.regulation of transcription.Nucleosome/chromatin assembly factor group	AT3G51880.2_Symbols:_HMGB1,_NFD1_high_mobility_group_B1_	.1	1.7763	0.0220272	.1	-1.25658	0.00187453
solyc08g079080	major CHO metabolism.degradation.sucrose.invertases.vacuolar	AT1G62660.1_Symbols:_Glycosyl_hydrolases_family_32_protein_	.1	-9.97096	0.0337702	.2	-4.489	3,07E-4		Solyc11g008510	protein.synthesis.ribosomal protein.eukaryotic.60S subunit.L38	AT3G59540.1_Symbols:_Ribosomal_L38e_protein_family_	.1	1.69775	0.0366087	.1	-1.20471	0.00202971
Solyc08g079080	major CHO metabolism.degradation.sucrose.invertases.vacuolar	AT1G62660.1_Symbols:_Glycosyl_hydrolases_family_32_protein_	.1	-9.97096	0.0337702	.1	-4.48867	0.000306972		solyc11g008510	protein.synthesis.ribosomal protein.eukaryotic.60S subunit.L38	AT3G59540.1_Symbols:_Ribosomal_L38e_protein_family_	.1	1.69775	0.0366087	.1	-1.205	2,03E-3
solyc07g042550	major CHO metabolism.degradation.sucrose.Susy	AT3G43190.1_Symbols:_SUS4,_ATSUS4_sucrose_synthase_4_	.1	4.11175	3.48901e-09	.2	3.231	8.01e-69		Solyc05g006830	redox.thioredoxin	AT5G39950.1_Symbols:_ATTRX2,_ATH2,_ATTRXH2,_TRXH2,_TRX2_thioredoxin_2_	.1	3.48458	0.000323965	.1	-2.47351	0.00161412
solyc04g058150	metal handling.binding, chelation and storage	AT5G02380.1_Symbols:_MT2B_metallothionein_2B_	.1	-3.59595	8.90166e-16	.2	-3.423	2.75e-26		Solyc02g063070	signalling.14-3-3 proteins	AT5G16050.1_Symbols:_GRF5,_GF14_UPSILON_general_regulatory_factor_5_	.1	1.80886	0.000797415	.1	-1.28701	0.000570158
Solyc03g080100	metal handling.binding, chelation and storage	AT5G63530.1_Symbols:_ATFP3,_FP3_farnesylated_protein_3_	.1	-3.66614	0.000464475	.1	-1.76367	0.00423405		Solyc04g071100	not assigned.unknown	not available	.1	-2.58114	0.00330027	.2	1.85274	0.000178882
solyc06g059740	misc.alcohol dehydrogenases	AT1G77120.1_Symbols:_ADH1,_ADH,_ATADH,_ATADH1_alcohol_dehydrogenase_1_	.1	36.3103	3.95011e-11	.2	2.247	3.87e-11		solyc06g073320	redox.ascorbate and glutathione.ascorbate.GDP-L-galactose-hexose-1-phosphate guanyltransferase	AT5G55120.1_Symbols:_VTC5_galactose-1-phosphate_guanylyltransferase_(GDP)s;GDP-D-glucose_phosphorylases;quercetin_4'-O-glucosyltransferases_	.1	-2.11375	1.49635e-07	.2	1.529	4.28e-08
solyc05g021390	misc.cytochrome P450	AT5G36110.1_Symbols:_CYP716A1_cytochrome_P450,_family_716,_subfamily_A,_polypeptide_1_	.1	2.6659	9.21027e-09	.2	2.17	1.86e-07		Solyc07g064150	protein.synthesis.initiation	AT1G54290.1_Symbols:_Translation_initiation_factor_SUI1_family_protein_	.1	1.63912	9.77068e-07	.1	-1.18656	0.0038743
Solyc02g065190	misc.cytochrome P450	AT2G45570.1_Symbols:_CYP76C2_cytochrome_P450,_family_76,_subfamily_C,_polypeptide_2_	.1	-5.59815	1.40303e-07	.1	-1.81009	0.00692546		solyc04g074580	DNA.synthesis/chromatin structure.histone	AT5G10980.1_Symbols:_Histone_superfamily_protein_	.1	2.7493	1.65965e-11	.1	-2.013	1.08e-07
Solyc08g005610	misc.cytochrome P450	AT5G45340.1_Symbols:_CYP707A3_cytochrome_P450,_family_707,_subfamily_A,_polypeptide_3_	.1	6.46174	2.12328e-21	.1	1.98495	0.000356238		Solyc03g112770	redox.glutaredoxins	AT5G63030.1_Symbols:_Thioredoxin_superfamily_protein_	.1	2.09204	0.0154024	.1	-1.53558	0.00845172
Solyc07g041500	misc.cytochrome P450	AT3G14680.1_Symbols:_CYP72A14_cytochrome_P450,_family_72,_subfamily_A,_polypeptide_14_	.1	30.622	0.00118246	.1	8.11546	0.0140928		solyc12g008560	not assigned.unknown	not available	.2	4.41935	4.21371e-20	.1	-3.271	1.15e-24
solyc12g096620	misc.GDSL-motif lipase	AT1G28590.1_Symbols:_GDSL-like_Lipase/Acylhydrolase_superfamily_protein_	.1	-7.22022	0.000329434	.1	-7.103	1.32e-05		solyc07g007600	transport.amino acids	AT1G15690.1_Symbols:_AVP1,_ATAVP3,_AVP-3,_AtVHP1;1_Inorganic_H_pyrophosphatase_family_protein_	.1	-1.83037	0.0101738	.2	1.363	1.87e-05
Solyc03g006250	misc.GDSL-motif lipase	AT1G28590.1_Symbols:_GDSL-like_Lipase/Acylhydrolase_superfamily_protein_	.1	-2.60623	0.000879327	.1	-1.56976	0.0102171		Solyc12g100060	RNA.regulation of transcription.unclassified	AT4G12040.1_Symbols:_A20/AN1-like_zinc_finger_family_protein_	.1	2.07989	6.40134e-09	.2	-1.55513	0.00209771
solyc03g121540	misc.gluco-, galacto- and mannosidases.beta-galactosidase	AT3G13750.1_Symbols:_BGAL1_beta_galactosidase_1_	.1	-2.82037	0.0203085	.2	-1.823	2,38E-3		Solyc04g076850	RNA.regulation of transcription.Aux/IAA family	AT2G22670.4_Symbols:_IAA8_indoleacetic_acid-induced_protein_8_	.1	-1.60108	0.00356397	.1	1.20233	0.00455823
Solyc03g121540	misc.gluco-, galacto- and mannosidases.beta-galactosidase	AT3G13750.1_Symbols:_BGAL1_beta_galactosidase_1_	.1	-2.82037	0.0203085	.1	-1.82316	0.00238		solyc05g013440	misc.oxidases - copper, flavone etc.	AT2G42490.1_Symbols:_Copper_amine_oxidase_family_protein_	.1	-1.99615	0.0459051	.2	1.526	2.4e-06
solyc12g011300	misc.glutathione S transferases	AT1G78380.1_Symbols:_ATGSTU19,_GST8,_GSTU19_glutathione_S-transferase_TAU_19_	.1	-11.7226	0.00250472	.1	-2.665	1.7e-05		Solyc08g013730	transport.Major Intrinsic Proteins.NIP	AT4G10380.1_Symbols:_NIP5;1,_NLM6,_NLM8_NOD26-like_intrinsic_protein_5;1_	.1	-1.7067	0.000361534	.1	1.30769	0.00018623
solyc09g011630	misc.glutathione S transferases	AT3G09270.1_Symbols:_ATGSTU8,_GSTU8_glutathione_S-transferase_TAU_8_	.1	4.41525	4.74673e-06	.2	1.887	2.34e-32		Solyc04g014390	protein.synthesis.ribosomal protein.prokaryotic.mitochondrion.L51/S25/CI-B8	AT3G59650.2_Symbols:_mitochondrial_ribosomal_protein_L51/S25/CI-B8_family_protein_	.1	1.78681	0.0318857	.1	-1.39598	0.0149791
solyc09g011590	misc.glutathione S transferases	AT3G09270.1_Symbols:_ATGSTU8,_GSTU8_glutathione_S-transferase_TAU_8_	.1	3.99439	0.0133235	.2	2.059	8.86e-12		solyc03g043960	protein.targeting.secretory pathway.unspecified	AT5G67560.1_Symbols:_ATARLA1D,_ARLA1D_ADP-ribosylation_factor-like_A1D_	.1	2.98632	0.00422863	.2	-2.358	2.11e-06
solyc09g011520	misc.glutathione S transferases	AT3G09270.1_Symbols:_ATGSTU8,_GSTU8_glutathione_S-transferase_TAU_8_	.1	5.67209	0.0200139	.2	2.578	1.74e-19		Solyc05g049990	DNA.repair	AT1G01490.1_Symbols:_Heavy_metal_transport/detoxification_superfamily_protein_	.1	2.84729	0.000545546	.1	-2.25315	8.6814e-05
solyc06g069040	misc.glutathione S transferases	AT2G29490.1_Symbols:_ATGSTU1,_GST19,_GSTU1_glutathione_S-transferase_TAU_1_	.1	3.46431	0.00205889	.2	1.911	3.68e-06		solyc08g077780	protein.postranslational modification	AT5G66880.1_Symbols:_SNRK2-3,_SNRK2.3,_SRK2I_sucrose_nonfermenting_1(SNF1)-related_protein_kinase_2.3_	.1	-2.05889	0.00133932	.2	1.63	3.71e-12
Solyc10g084400	misc.glutathione S transferases	AT5G02790.1_Symbols:_GSTL3_Glutathione_S-transferase_family_protein_	.1	3.31061	0.0101697	.1	1.48016	0.0384901		Solyc11g067010	not assigned.unknown	AT4G21110.1_Symbols:_G10_family_protein_	.1	1.98671	0.00215735	.1	-1.57395	0.000103268
solyc09g011140	misc.nitrilases, *nitrile lyases, berberine bridge enzymes, reticuline oxidases, troponine reductases	AT1G07440.1_Symbols:_NAD(P)-binding_Rossmann-fold_superfamily_protein_	.1	-2.35684	0.00855188	.2	-2.393	2.9e-12		solyc04g071090	not assigned.unknown	not available	.1	-2.75866	0.000522091	.2	2.187	1.32e-51
solyc01g108680	misc.nitrilases, *nitrile lyases, berberine bridge enzymes, reticuline oxidases, troponine reductases	AT2G23610.1_Symbols:_ATMES3,_MES3_methyl_esterase_3_	.1	-3.15164	0.00177025	.2	-3.079	1.17e-11		Solyc07g054720	not assigned.unknown	AT1G72060.1_Symbols:_serine-type_endopeptidase_inhibitors_	.1	5.1492	0.0412	.1	-4.11162	0.00453266
solyc12g013690	misc.oxidases - copper, flavone etc.	AT4G38540.1_Symbols:_FAD/NAD(P)-binding_oxidoreductase_family_protein_	.1	3.32836	0.000907319	.1	2.048	2.94e-05		solyc05g006850	redox.thioredoxin	AT5G39950.1_Symbols:_ATTRX2,_ATH2,_ATTRXH2,_TRXH2,_TRX2_thioredoxin_2_	.1	2.3593	4.64063e-05	.2	-1.914	4.03e-05
solyc08g079090	misc.oxidases - copper, flavone etc.	AT4G12420.1_Symbols:_SKU5_Cupredoxin_superfamily_protein_	.1	-2.88124	0.000126215	.2	-1.579	8,44E-4		Solyc06g065950	cell.vesicle transport	AT4G32150.1_Symbols:_VAMP711,_ATVAMP711_vesicle-associated_membrane_protein_711_	.1	1.60395	0.0151259	.1	-1.30302	0.00286882
Solyc08g079090	misc.oxidases - copper, flavone etc.	AT4G12420.1_Symbols:_SKU5_Cupredoxin_superfamily_protein_	.1	-2.88124	0.000126215	.1	-1.57898	0.000843981		solyc08g079700	RNA.regulation of transcription.unclassified	AT1G12440.1_Symbols:_A20/AN1-like_zinc_finger_family_protein_	.2	2.19571	0.000140096	.1	-1.79	5,98E-3
solyc12g005370	misc.peroxidases	AT1G05250.1_Symbols:_Peroxidase_superfamily_protein_	.1	-2.32792	0.0134214	.1	-2.619	1.18e-10		solyc11g012930	development.unspecified	AT1G44800.1_Symbols:_nodulin_MtN21_/EamA-like_transporter_family_protein_	.1	1.93296	8.05482e-06	.1	-1.577	3.29e-08
solyc10g076240	misc.peroxidases	AT5G05340.1_Symbols:_Peroxidase_superfamily_protein_	.1	1.53976	0.0356859	.1	2.045	1.68e-17		Solyc02g064970	misc.peroxidases	AT2G41480.1_Symbols:_Peroxidase_superfamily_protein_	.1	1.45903	0.00185369	.1	-1.19244	0.00507413
solyc10g076220	misc.peroxidases	AT5G05340.1_Symbols:_Peroxidase_superfamily_protein_	.1	2.41121	8.48416e-06	.1	1.618	4.42e-08		Solyc04g077970	nucleotide metabolism.salvage.phosphoribosyltransferases.aprt	AT4G22570.1_Symbols:_APT3_adenine_phosphoribosyl_transferase_3_	.1	1.50194	0.0489399	.1	-1.23008	0.00129836
solyc10g076210	misc.peroxidases	AT5G05340.1_Symbols:_Peroxidase_superfamily_protein_	.1	4.96068	5.98506e-09	.1	6.09	4.13e-117		Solyc07g008840	cell.organisation	AT4G29950.1_Symbols:_Ypt/Rab-GAP_domain_of_gyp1p_superfamily_protein_	.1	-1.75357	0.0116628	.1	1.44481	0.00296264
solyc08g075830	misc.peroxidases	AT3G01190.1_Symbols:_Peroxidase_superfamily_protein_	.1	-4.40007	6.89259e-08	.2	-4.776	1.43e-81		Solyc12g005330	protein.synthesis.ribosomal protein.eukaryotic.60S subunit.L8	AT4G36130.1_Symbols:_Ribosomal_protein_L2_family_	.1	1.40374	0.00792888	.1	-1.15664	0.0404122
solyc07g052540	misc.peroxidases	AT1G05260.1_Symbols:_RCI3,_RCI3A_Peroxidase_superfamily_protein_	.1	-4.75679	2.7105e-07	.2	-5.784	1.18e-18		solyc06g060400	protein.synthesis.ribosomal protein.eukaryotic.60S subunit.L15	AT4G16720.1_Symbols:_Ribosomal_protein_L23/L15e_family_protein_	.1	1.81949	2.00384e-05	.2	-1.509	6.74e-12
solyc07g052530	misc.peroxidases	AT1G05260.1_Symbols:_RCI3,_RCI3A_Peroxidase_superfamily_protein_	.1	-3.97855	1.50897e-09	.2	-2.932	1.42e-12		Solyc02g091520	RNA.regulation of transcription.C2H2 zinc finger family	AT1G73580.1_Symbols:_Calcium-dependent_lipid-binding_(CaLB_domain)_family_protein_	.1	2.08804	0.000592834	.1	-1.73229	0.0040444
solyc07g047740	misc.peroxidases	AT1G05260.1_Symbols:_RCI3,_RCI3A_Peroxidase_superfamily_protein_	.1	-3.11872	0.00379395	.2	-4.151	9.07e-37		solyc10g086410	stress.abiotic.heat	AT5G02500.1_Symbols:_HSC70-1,_HSP70-1,_AT-HSC70-1,_HSC70_heat_shock_cognate_protein_70-1_	.1	-2.05873	1.5849e-05	.2	1.735	6.19e-18
solyc07g017880	misc.peroxidases	AT4G30170.1_Symbols:_Peroxidase_family_protein_	.1	-2.48145	3.86926e-05	.2	-2.552	1,91E-22		Solyc01g081060	cell wall.modification	AT1G32170.1_Symbols:_XTR4,_XTH30_xyloglucan_endotransglucosylase/hydrolase_30_	.1	1.80442	0.00250099	.1	-1.52944	0.00312165
solyc05g050880	misc.peroxidases	AT5G05340.1_Symbols:_Peroxidase_superfamily_protein_	.1	5.3895	4.92496e-05	.2	6.529	1.27e-11		Solyc06g082870	protein.synthesis.ribosomal protein.eukaryotic.60S subunit.L5	AT5G39740.1_Symbols:_OLI7,_RPL5B_ribosomal_protein_L5_B_	.1	1.51235	0.0448647	.1	-1.28827	0.00012326
solyc05g050870	misc.peroxidases	AT5G05340.1_Symbols:_Peroxidase_superfamily_protein_	.1	4.80895	0.0202207	0.2	9.733	4.58e-12		Solyc11g066880	not assigned.unknown	AT2G22860.1_Symbols:_ATPSK2,_PSK2_phytosulfokine_2_precursor_	.1	2.26162	0.000290774	.1	-1.92979	0.00135896
solyc05g046020	misc.peroxidases	AT1G05260.1_Symbols:_RCI3,_RCI3A_Peroxidase_superfamily_protein_	.1	-1.83052	0.0170666	.2	-4.189	6.06e-63		solyc12g088670	protein.degradation.cysteine protease	AT1G47128.1_Symbols:_RD21,_RD21A_Granulin_repeat_cysteine_protease_family_protein_	.1	-1.68762	0.0020657	.1	1.457	2.79e-07
solyc04g081860	misc.peroxidases	AT5G42180.1_Symbols:_Peroxidase_superfamily_protein_	.1	-8.90613	2.15188e-08	.2	-15.38	4.73e-30		solyc10g084200	misc.peroxidases	AT4G26010.1_Symbols:_Peroxidase_superfamily_protein_	.1	-5.34006	0.00280031	.1	4.632	1.67e-09
solyc04g080760	misc.peroxidases	AT1G44970.1_Symbols:_Peroxidase_superfamily_protein_	.1	-2.24431	0.0149773	.2	-2.561	3.68e-07		solyc04g079970	protein.degradation.ubiquitin.E2	AT4G36800.1_Symbols:_RCE1_RUB1_conjugating_enzyme_1_	.1	1.44814	0.0326046	.2	-1.277	2,65E-7
solyc02g090470	misc.peroxidases	AT1G49570.1_Symbols:_Peroxidase_superfamily_protein_	.1	3.10726	9.41124e-08	.2	3.773	2.04e-15		Solyc06g066750	not assigned.unknown	AT1G12672.2_Symbols:_unknown_protein;_LOCATED_IN:_endomembrane_system;_BEST_Arabidopsis_thaliana_protein_match_is:_unknown_protein_(TAIR:AT1G12663.1)._	.1	2.88239	0.000945591	.1	-2.56337	0.0282391
solyc02g090450	misc.peroxidases	AT1G49570.1_Symbols:_Peroxidase_superfamily_protein_	.1	2.81539	1.78005e-07	.2	2.32	1.23e-14		solyc10g055800	stress.biotic	AT3G12500.1_Symbols:_ATHCHIB,_PR3,_PR-3,_CHI-B,_B-CHI,_HCHIB_basic_chitinase_	.1	2.48586	1.30714e-07	.1	-2.229	4,97E-24
solyc02g084790	misc.peroxidases	AT5G66390.1_Symbols:_Peroxidase_superfamily_protein_	.1	2.69983	6.12498e-06	.2	1.881	1.47e-06		solyc03g118290	RNA.regulation of transcription.ARF, Auxin Response Factor family	AT3G61830.1_Symbols:_ARF18_auxin_response_factor_18_	.1	-1.99437	0.0397558	.2	1.823	3e-07
solyc02g084780	misc.peroxidases	AT5G66390.1_Symbols:_Peroxidase_superfamily_protein_	.1	3.56445	3.87827e-08	.2	2.847	1e-17		Solyc02g072150	minor CHO metabolism.trehalose.TPS	AT1G06410.1_Symbols:_ATTPS7,_TPS7,_ATTPSA_trehalose-phosphatase/synthase_7_	.1	-2.24227	0.00378723	.1	2.08218	0.000178185
solyc01g105070	misc.peroxidases	AT5G64120.1_Symbols:_Peroxidase_superfamily_protein_	.1	4.13955	4.38168e-13	.2	2.677	2.14e-11		solyc01g109900	not assigned.unknown	AT2G16385.1_Symbols:_unknown_protein;_FUNCTIONS_IN:_molecular_function_unknown;_INVOLVED_IN:_biological_process_unknown;_LOCATED_IN:_endomembrane_system;_BEST_Arabidopsis_thaliana_protein_match_i	.1	1.6173	0.0141569	.2	-1.504	4.97e-08
Solyc05g055320	misc.peroxidases	AT1G44970.1_Symbols:_Peroxidase_superfamily_protein_	.1	-3.78734	3.72521e-09	.1	-1.53287	0.00552414		solyc04g078390	protein.degradation.ubiquitin.E3.SCF.FBOX	AT5G04010.1_Symbols:_F-box_family_protein_	.2	1.85652	4.81477e-05	.1	-1.739	4,08E-3
Solyc01g067870	misc.peroxidases	AT1G05260.1_Symbols:_RCI3,_RCI3A_Peroxidase_superfamily_protein_	.1	-28.7376	4.40206e-10	.1	-2.77068	8.112e-05		solyc08g075700	protein.synthesis.ribosomal protein.eukaryotic.60S subunit.L13	AT3G49010.1_Symbols:_ATBBC1,_BBC1,_RSU2_breast_basic_conserved_1_	.1	1.51221	0.0165553	.2	-1.434	4.92e-12
solyc04g074740	misc.plastocyanin-like	AT1G72230.1_Symbols:_Cupredoxin_superfamily_protein_	.1	-2.5712	2.39189e-06	.2	-2.202	4.69e-23		Solyc05g015390	secondary metabolism.isoprenoids	AT1G67360.2_Symbols:_Rubber_elongation_factor_protein_(REF)_	.1	1.49401	0.0128281	.1	-1.45099	7.92124e-05
solyc02g088390	misc.plastocyanin-like	AT3G01070.1_Symbols:_ENODL16,_AtENODL16_early_nodulin-like_protein_16_	.1	-2.44256	0.00368261	.2	-2.065	4.38e-12		Solyc02g090360	misc.oxidases - copper, flavone etc.	AT5G66920.1_Symbols:_sks17_SKU5_similar_17_	.1	-2.11459	0.0290384	.1	2.05561	0.0121586
solyc03g079880	misc.protease inhibitor/seed storage/lipid transfer protein (LTP) family protein	AT5G05960.1_Symbols:_Bifunctional_inhibitor/lipid-transfer_protein/seed_storage_2S_albumin_superfamily_protein_	.1	-1.40385	0.00744616	.2	-2.761	0		solyc11g070130	cell.organisation	AT2G19770.1_Symbols:_PRF5_profilin_5_	.1	1.65281	0.04801	.1	-1.611	6.74e-12
solyc01g073640	misc.short chain dehydrogenase/reductase (SDR)	AT2G47140.1_Symbols:_NAD(P)-binding_Rossmann-fold_superfamily_protein_	.1	-4.22981	0.0105088	.2	-2.056	7.41e-07		solyc06g007470	protein.synthesis.ribosomal protein.eukaryotic.40S subunit.S26	AT3G56340.1_Symbols:_Ribosomal_protein_S26e_family_protein_	.1	1.49618	0.00466274	.2	-1.504	0
solyc12g057060	misc.UDP glucosyl and glucoronyl transferases	AT1G22360.1_Symbols:_AtUGT85A2,_UGT85A2_UDP-glucosyl_transferase_85A2_	.1	3.30199	0.000456459	.1	2.381	2.52e-21		solyc02g080600	not assigned.unknown	not available	.1	3.18782	6.35218e-08	.1	-3.205	2.85e-05
Solyc12g014010	misc.UDP glucosyl and glucoronyl transferases	AT3G21750.1_Symbols:_UGT71B1_UDP-glucosyl_transferase_71B1_	.1	10.6394	0.000196766	.1	5.31177	0.00107868		solyc01g089970	nucleotide metabolism.phosphotransfer and pyrophosphatases.nucleoside diphosphate kinase	AT4G09320.1_Symbols:_NDPK1_Nucleoside_diphosphate_kinase_family_protein_	.1	1.51685	0.000707844	0.2	-1.539	6.9e-15
Solyc12g042600	misc.UDP glucosyl and glucoronyl transferases	AT2G36750.1_Symbols:_UGT73C1_UDP-glucosyl_transferase_73C1_	.1	9.29644	0.0128876	.1	3.5604	0.000472519		solyc03g098750	not assigned.unknown	AT1G74458.1_Symbols:_unknown_protein;_LOCATED_IN:_endomembrane_system;_Has_9_Blast_hits_to_9_proteins_in_4_species:_Archae_-_0;_Bacteria_-_0;_Metazoa_-_0;_Fungi_-_0;_Plants_-_9;_Viruses_-_0;_Othe	.1	2.81835	0.00900472	.2	-2.868	1.5e-05
Solyc01g107820	misc.UDP glucosyl and glucoronyl transferases	AT4G34131.1_Symbols:_UGT73B3_UDP-glucosyl_transferase_73B3_	.1	10.0769	6.93168e-10	.2	2.52621	0.0057149		solyc03g115870	redox.thioredoxin	AT5G61440.1_Symbols:_ACHT5_atypical_CYS_HIS_rich_thioredoxin_5_	.1	2.20524	0.000193746	.2	-2.288	4.04e-05
solyc12g098800	not assigned.unknown	not available	.2	-6.98367	3.11116e-08	.1	-2.426	1,02E-3		Solyc03g119810	not assigned.unknown	AT3G14760.1_Symbols:_unknown_protein;_FUNCTIONS_IN:_molecular_function_unknown;_INVOLVED_IN:_biological_process_unknown;_LOCATED_IN:_endomembrane_system;_EXPRESSED_IN:_6_plant_structures;_EXPRESS	.1	1.65164	0.0220924	.2	-1.72464	0.00607446
solyc12g098790	not assigned.unknown	AT3G02040.1_Symbols:_SRG3_senescence-related_gene_3_	.2	-1.86246	0.0112241	.1	-1.757	3.62e-10		solyc05g054090	not assigned.unknown	not available	.1	3.12145	1.89175e-06	.2	-3.31	8.45e-31
solyc12g098770	not assigned.unknown	AT4G30750.1_Symbols:_unknown_protein;_BEST_Arabidopsis_thaliana_protein_match_is:_unknown_protein_(TAIR:AT4G30730.1);_Has_30201_Blast_hits_to_17322_proteins_in_780_species:_Archae_-_12;_Bacteria_	0.1	-2.35445	0.00649772	.1	-1.803	1.45e-06		solyc07g053280	amino acid metabolism.synthesis.branched chain group.common	AT3G58610.1_Symbols:_ketol-acid_reductoisomerase_	.1	-1.48379	0.000222309	.2	1.61	1.81e-09
solyc12g042380	not assigned.unknown	AT5G61820.1_Symbols:_FUNCTIONS_IN:_molecular_function_unknown;_INVOLVED_IN:_biological_process_unknown;_LOCATED_IN:_vacuole;_EXPRESSED_IN:_24_plant_structures;_EXPRESSED_DURING:_15_growth_stages;	.1	3.89497	4.27877e-05	.1	1.799	2.08e-12		solyc03g005220	DNA.synthesis/chromatin structure.histone	AT3G20670.1_Symbols:_HTA13_histone_H2A_13_	.1	1.96275	0.00737141	.2	-2.234	3.28e-20
solyc12g005010	not assigned.unknown	AT1G50660.1_Symbols:_unknown_protein;_INVOLVED_IN:_biological_process_unknown;_LOCATED_IN:_chloroplast;_EXPRESSED_IN:_22_plant_structures;_EXPRESSED_DURING:_13_growth_stages;_BEST_Arabidopsis_tha	.1	2.6133	0.00217282	.1	2.82	1.35e-09		solyc08g060810	protein.degradation.ubiquitin.E3.SCF.FBOX	AT2G25490.1_Symbols:_EBF1,_FBL6_EIN3-binding_F_box_protein_1_	.1	-1.79844	0.0376295	.2	2.05	7.95e-11
solyc12g005000	not assigned.unknown	AT4G21920.1_Symbols:_unknown_protein;_FUNCTIONS_IN:_molecular_function_unknown;_INVOLVED_IN:_N-terminal_protein_myristoylation;_LOCATED_IN:_cellular_component_unknown;_BEST_Arabidopsis_thaliana_p	.2	2.82787	4.6639e-06	.1	4.083	9e-09		solyc09g074890	signalling.misc	AT3G05490.1_Symbols:_RALFL22_ralf-like_22_	.1	2.10607	9.37553e-09	.1	-2.415	3.68e-09
solyc11g020960	not assigned.unknown	AT1G72060.1_Symbols:_serine-type_endopeptidase_inhibitors_	.1	-14.6345	2.87934e-07	.1	-3.515	4.49e-06		solyc07g007240	not assigned.unknown	AT5G54740.1_Symbols:_SESA5_seed_storage_albumin_5_	.1	2.78773	2.99838e-08	.2	-3.233	4.54e-17
solyc10g080360	not assigned.unknown	AT2G41905.1_Symbols:_BEST_Arabidopsis_thaliana_protein_match_is:_arabinogalactan_protein_23_(TAIR:AT3G57690.1);_Has_35333_Blast_hits_to_34131_proteins_in_2444_species:_Archae_-_798;_Bacteria_-_22	.2	-4.3849	6.31448e-12	.1	-2.882	3.48e-05		solyc01g097870	protein.synthesis.ribosomal protein.eukaryotic.40S subunit.S24	AT3G04920.1_Symbols:_Ribosomal_protein_S24e_family_protein_	.1	1.52149	0.0301792	.2	-1.77	3.75e-18
solyc10g078580	not assigned.unknown	AT1G55330.1_Symbols:_AGP21,_ATAGP21_arabinogalactan_protein_21_	.2	-3.82189	2.08253e-08	.1	-8.437	1.62e-11		Solyc01g095630	RNA.regulation of transcription.WRKY domain transcription factor family	AT4G11070.1_Symbols:_WRKY41,_AtWRKY41_WRKY_family_transcription_factor_	.1	2.21833	0.0253914	.1	-2.59479	0.00532902
solyc10g050510	not assigned.unknown	AT4G33960.1_Symbols:_unknown_protein;_FUNCTIONS_IN:_molecular_function_unknown;_INVOLVED_IN:_biological_process_unknown;_LOCATED_IN:_endomembrane_system;_EXPRESSED_IN:_20_plant_structures;_EXPRES	.2	-2.56292	0.0129672	.1	-3.907	1,37E-7		Solyc06g076020	stress.abiotic.heat	AT3G09440.1_Symbols:_Heat_shock_protein_70_(Hsp_70)_family_protein_	.1	-1.85175	0.0414821	.1	2.20839	0.00031327
solyc10g009150	not assigned.unknown	AT1G49310.1_Symbols:_unknown_protein;_FUNCTIONS_IN:_molecular_function_unknown;_INVOLVED_IN:_biological_process_unknown;_LOCATED_IN:_endomembrane_system;_EXPRESSED_IN:_9_plant_structures;_EXPRESS	.1	-2.69935	a	.2	-2.247	7.23e-17		Solyc02g080450	not assigned.unknown	AT4G21902.1_Symbols:_unknown_protein;_FUNCTIONS_IN:_molecular_function_unknown;_INVOLVED_IN:_biological_process_unknown;_LOCATED_IN:_cellular_component_unknown;_BEST_Arabidopsis_thaliana_protein_	.1	2.54706	3.73692e-05	.2	-3.06579	0.00296444
solyc09g064940	not assigned.unknown	AT4G02860.1_Symbols:_Phenazine_biosynthesis_PhzC/PhzF_protein_	.1	3.71263	0.000150746	.2	2.344	1.39e-18		Solyc05g016060	not assigned.unknown	AT2G32190.1_Symbols:_unknown_protein;_BEST_Arabidopsis_thaliana_protein_match_is:_unknown_protein_(TAIR:AT2G32210.1);_Has_218_Blast_hits_to_218_proteins_in_24_species:_Archae_-_0;_Bacteria_-_0;_M	.1	1.89386	0.0168994	.1	-2.29731	0.00776052
solyc09g010200	not assigned.unknown	AT2G36100.1_Symbols:_Uncharacterised_protein_family_(UPF0497)_	.1	-2.79871	0.0029656	.2	-5.493	2.21e-20		solyc05g009520	not assigned.unknown	AT1G13360.1_Symbols:_unknown_protein;_BEST_Arabidopsis_thaliana_protein_match_is:_unknown_protein_(TAIR:AT3G25870.1);_Has_69_Blast_hits_to_69_proteins_in_16_species:_Archae_-_0;_Bacteria_-_0;_Met	.2	1.64468	0.00523723	.1	-2.134	5,31E-3
solyc09g007930	not assigned.unknown	not available	.1	2.05328	7.46335e-05	.2	1.488	5.28e-07		solyc01g109480	not assigned.unknown	AT1G49310.1_Symbols:_unknown_protein;_FUNCTIONS_IN:_molecular_function_unknown;_INVOLVED_IN:_biological_process_unknown;_LOCATED_IN:_endomembrane_system;_EXPRESSED_IN:_9_plant_structures;_EXPRESS	.1	2.24263	0.000379653	.2	-2.951	1.45e-06
solyc08g082190	not assigned.unknown	not available	.1	-2.39426	5.49727e-10	.2	-1.883	7.66e-16		solyc01g088660	development.unspecified	AT1G22160.1_Symbols:_Protein_of_unknown_function_(DUF581)_	.1	2.03047	0.000440184	.2	-2.678	1,5E-11
solyc08g076880	not assigned.unknown	AT1G78930.1_Symbols:_Mitochondrial_transcription_termination_factor_family_protein_	.1	-2.60032	0.000797665	.2	-1.725	5.45e-14		solyc02g071950	not assigned.unknown	not available	.2	2.49808	1.72169e-13	.1	-3.333	3.47e-07
solyc08g006100	not assigned.unknown	AT4G31330.1_Symbols:_Protein_of_unknown_function,_DUF599_	.1	-2.77781	1.71881e-07	.2	-5.96	7.48e-42		solyc01g066970	not assigned.unknown	AT5G24860.1_Symbols:_FPF1,_ATFPF1_flowering_promoting_factor_1_	.2	2.0629	2.74758e-05	.2	-2.886	2,14E-4
solyc07g043000	not assigned.unknown	AT5G51150.1_Symbols:_Mitochondrial_import_inner_membrane_translocase_subunit_Tim17/Tim22/Tim23_family_protein_	.1	3.00462	0.0113118	.2	2.219	1.29e-13		solyc02g070470	not assigned.unknown	AT2G34585.1_Symbols:_unknown_protein;_FUNCTIONS_IN:_molecular_function_unknown;_INVOLVED_IN:_biological_process_unknown;_LOCATED_IN:_plasma_membrane,_vacuole;_EXPRESSED_IN:_24_plant_structures;_E	.2	1.81058	0.00432559	.1	-2.648	9.4e-07
solyc07g017570	not assigned.unknown	AT1G47317.1_Symbols:_Encodes_a_defensin-like_(DEFL)_family_protein._	.1	-2.58874	2.76606e-08	.2	-3.951	7.56e-25		solyc06g072220	stress.biotic.PR-proteins.proteinase inhibitors.trypsin inhibitor	AT1G17860.1_Symbols:_Kunitz_family_trypsin_and_protease_inhibitor_protein_	.1	1.91318	0.00946683	.1	-2.865	1.69e-07
solyc07g009280	not assigned.unknown	AT1G06260.1_Symbols:_Cysteine_proteinases_superfamily_protein_	.1	-9.53776	0.000102509	.2	-7.47	1.54e-12		solyc07g065110	not assigned.unknown	AT5G48485.1_Symbols:_DIR1_Bifunctional_inhibitor/lipid-transfer_protein/seed_storage_2S_albumin_superfamily_protein_	.2	3.28508	0.0161212	.1	-4.982	3.31e-08
solyc06g067910	not assigned.unknown	AT5G11420.1_Symbols:_Protein_of_unknown_function,_DUF642_	.1	-4.61038	0.0248224	.2	-3.402	3.56e-06		Solyc01g066970	not assigned.unknown	AT5G24860.1_Symbols:_FPF1,_ATFPF1_flowering_promoting_factor_1_	.2	2.0629	2.74758e-05	.1	-3.2017	6.88062e-05
solyc06g059870	not assigned.unknown	AT1G70890.1_Symbols:_MLP43_MLP-like_protein_43_	.2	-1.76482	0.00266222	.1	-2.158	4.4e-05		Solyc03g115650	protein.synthesis.initiation	AT1G13950.1_Symbols:_EIF-5A,_ELF5A-1,_ATELF5A-1,_EIF5A_eukaryotic_elongation_factor_5A-1_	.1	1.58882	0.00143263	.1	-2.4814	0.0389264
solyc06g008620	not assigned.unknown	AT4G01870.1_Symbols:_tolB_protein-related_	.1	8.60246	6.91455e-05	.1	8.129	3.9e-10		solyc02g077420	lipid metabolism.lipid degradation.lipases.triacylglycerol lipase	AT4G18550.1_Symbols:_alpha/beta-Hydrolases_superfamily_protein_	.1	3.70667	3.13141e-08	.2	-5.868	2,2E-9
solyc05g051810	not assigned.unknown	AT3G43520.1_Symbols:_Transmembrane_proteins_14C_	.1	-2.0799	0.000127759	.1	-2.792	4.83e-08		solyc03g115650	protein.synthesis.initiation	AT1G13950.1_Symbols:_EIF-5A,_ELF5A-1,_ATELF5A-1,_EIF5A_eukaryotic_elongation_factor_5A-1_	.1	1.58882	0.00143263	.2	-2.543	2.58e-30
solyc05g046130	not assigned.unknown	AT2G32280.1_Symbols:_Protein_of_unknown_function_(DUF1218)_	.1	-3.71182	0.00220882	.2	-3.514	1.46e-30		solyc02g088130	not assigned.unknown	AT3G29034.1_Symbols:_unknown_protein;_Has_7_Blast_hits_to_7_proteins_in_3_species:_Archae_-_0;_Bacteria_-_0;_Metazoa_-_0;_Fungi_-_0;_Plants_-_7;_Viruses_-_0;_Other_Eukaryotes_-_0_(source:_NCBI_BL	.1	1.97784	5.70212e-07	.1	-3.215	9.44e-14
solyc05g013630	not assigned.unknown	AT3G26240.1_Symbols:_Cysteine/Histidine-rich_C1_domain_family_protein_	.1	-1.73909	0.00908003	.1	-2.948	1.92e-25		solyc07g009100	not assigned.unknown	AT1G19610.1_Symbols:_LCR78,_PDF1.4_Arabidopsis_defensin-like_protein_	.1	1.68867	0.0288865	.2	-2.793	8.55e-19
solyc05g012580	not assigned.unknown	AT5G44860.1_Symbols:_unknown_protein;_BEST_Arabidopsis_thaliana_protein_match_is:_unknown_protein_(TAIR:AT4G19950.1);_Has_233_Blast_hits_to_227_proteins_in_25_species:_Archae_-_0;_Bacteria_-_13;_	.1	-2.13606	0.0182888	.1	-2.474	1.84e-28		solyc07g009080	not assigned.unknown	AT1G19610.1_Symbols:_LCR78,_PDF1.4_Arabidopsis_defensin-like_protein_	.1	2.28625	2.80535e-13	.2	-3.846	5.97e-38
solyc04g074730	not assigned.unknown	not available	.2	-2.42935	3.3911e-10	.1	-2.451	7.1e-15		solyc01g110540	not assigned.unknown	AT5G15320.1_Symbols:_unknown_protein;_FUNCTIONS_IN:_molecular_function_unknown;_INVOLVED_IN:_biological_process_unknown;_LOCATED_IN:_endomembrane_system;_EXPRESSED_IN:_23_plant_structures;_EXPRES	.1	1.64609	0.0457781	.2	-2.883	8.1e-43
solyc04g009590	not assigned.unknown	AT5G63660.1_Symbols:_LCR74,_PDF2.5_Scorpion_toxin-like_knottin_superfamily_protein_	.1	-3.12305	0.00326771	.2	-4.754	7.37e-49		solyc04g074910	protein.synthesis.ribosomal protein.eukaryotic.40S subunit.S21	AT5G27700.1_Symbols:_Ribosomal_protein_S21e_	.1	1.52146	0.0196797	.2	-2.686	3.94e-43
solyc03g119180	not assigned.unknown	not available	.2	-4.41126	0.0066508	.1	-2.563	1.98e-08		solyc12g009560	protein.degradation.ubiquitin.E3.SCF.FBOX	AT2G25490.1_Symbols:_EBF1,_FBL6_EIN3-binding_F_box_protein_1_	.1	-1.62318	0.0454966	.1	2.872	9.36e-22
solyc03g096840	not assigned.unknown	AT5G17165.1_Symbols:_unknown_protein;_FUNCTIONS_IN:_molecular_function_unknown;_INVOLVED_IN:_biological_process_unknown;_LOCATED_IN:_cellular_component_unknown;_BEST_Arabidopsis_thaliana_protein_	.1	-2.44549	0.00156207	.2	-2.24	2.35e-15		solyc02g065780	not assigned.unknown	AT4G11653.1_Symbols:_RALFL29_RALF-like_29_	.2	1.78246	0.00764016	.1	-3.535	6.44e-11
solyc03g096540	not assigned.unknown	AT5G65158.1_Symbols:_Lipase/lipooxygenase,_PLAT/LH2_family_protein_	.1	3.58085	3.94988e-09	.2	1.698	2.33e-05		solyc06g075190	not assigned.unknown	AT1G64400.1_Symbols:_LACS3_AMP-dependent_synthetase_and_ligase_family_protein_	.2	1.58339	0.00607712	.1	-3.481	3.74e-14
solyc03g096460	not assigned.unknown	AT5G65158.1_Symbols:_Lipase/lipooxygenase,_PLAT/LH2_family_protein_	.1	-4.37426	1.70148e-12	.2	-1.882	2.09e-08		solyc10g085850	not assigned.unknown	AT1G61420.1_Symbols:_S-locus_lectin_protein_kinase_family_protein_	.2	1.71484	0.0274112	.1	-3.883	2.2e-07
solyc01g108710	not assigned.unknown	not available	.2	-15.0686	1.0208e-17	.2	-4.109	1.68e-10		solyc10g086100	not assigned.unknown	AT2G38870.1_Symbols:_Serine_protease_inhibitor,_potato_inhibitor_I-type_family_protein_	.1	1.59171	0.0157659	.1	-4.171	2.55e-136
solyc01g104720	not assigned.unknown	AT2G20618.1_Symbols:_Plant_thionin_family_protein_	.1	-3.00533	0.00155822	.2	-3.426	4,7E-14
solyc01g104710	not assigned.unknown	AT1G03370.1_Symbols:_C2_calcium/lipid-binding_and_GRAM_domain_containing_protein_	.1	-3.45988	0.00109388	.2	-4.011	4.4e-12
Solyc03g097670	not assigned.unknown	AT3G28020.1_Symbols:_BEST_Arabidopsis_thaliana_protein_match_is:_DNA_binding;ATP_binding_(TAIR:AT3G48770.1);_Has_66_Blast_hits_to_55_proteins_in_9_species:_Archae_-_0;_Bacteria_-_0;_Metazoa_-_0;_	.1	2.96378	0.0192161	.1	4.02746	0.000742172
Solyc04g055150	not assigned.unknown	AT2G20190.1_Symbols:_ATCLASP,_CLASP_CLIP-associated_protein_	.1	-2.23143	0.0194846	.2	-2.52491	0.0134344
Solyc02g092790	not assigned.unknown	AT4G37450.1_Symbols:_AGP18,_ATAGP18_arabinogalactan_protein_18_	.1	-2.00507	0.0238061	.1	-2.25184	0.0029552
Solyc05g051810	not assigned.unknown	AT3G43520.1_Symbols:_Transmembrane_proteins_14C_	.1	-2.0799	0.000127759	.2	-2.20098	9.91852e-05
Solyc06g007620	not assigned.unknown	AT5G16380.1_Symbols:_Protein_of_unknown_function,_DUF538_	.1	-2.19745	0.00974996	.1	-2.23366	0.000367583
Solyc05g006190	not assigned.unknown	AT2G34270.1_Symbols:_unknown_protein;_Has_5_Blast_hits_to_5_proteins_in_2_species:_Archae_-_0;_Bacteria_-_0;_Metazoa_-_0;_Fungi_-_0;_Plants_-_5;_Viruses_-_0;_Other_Eukaryotes_-_0_(source:_NCBI_BL	.1	-5.05589	1.0005e-05	.2	-4.90231	0.000189831
Solyc03g034370	not assigned.unknown	AT2G24520.1_Symbols:_AHA5,_HA5_H(+)-ATPase_5_	.1	-1.62171	0.0137833	.1	-1.56987	0.000210668
Solyc05g008110	not assigned.unknown	AT1G02405.1_Symbols:_proline-rich_family_protein_	.2	-1.9485	0.00884293	.2	-1.66918	0.0239084
Solyc06g073450	not assigned.unknown	AT2G31560.1_Symbols:_Protein_of_unknown_function_(DUF1685)_	.1	-2.39774	0.0014212	.1	-1.91682	0.0019335
Solyc12g055700	not assigned.unknown	AT3G14280.1_Symbols:_unknown_protein;_Has_51_Blast_hits_to_51_proteins_in_13_species:_Archae_-_0;_Bacteria_-_0;_Metazoa_-_0;_Fungi_-_0;_Plants_-_51;_Viruses_-_0;_Other_Eukaryotes_-_0_(source:_NCB	.1	-1.97189	0.00192132	.1	-1.53823	0.000613065
Solyc10g078300	not assigned.unknown	AT2G40960.1_Symbols:_Single-stranded_nucleic_acid_binding_R3H_protein_	.1	1.60902	0.00303775	.1	1.24262	0.00664301
Solyc11g027650	not assigned.unknown	AT5G50170.1_Symbols:_C2_calcium/lipid-binding_and_GRAM_domain_containing_protein_	.1	1.99116	0.00589118	.2	1.50397	0.0244765
Solyc03g096540	not assigned.unknown	AT5G65158.1_Symbols:_Lipase/lipooxygenase,_PLAT/LH2_family_protein_	.1	3.58085	3.94988e-09	.1	2.17581	0.00427847
Solyc09g008590	not assigned.unknown	AT1G29080.1_Symbols:_Papain_family_cysteine_protease_	.1	-3.02028	0.000159318	.1	-1.72809	0.00118543
Solyc02g079870	not assigned.unknown	AT5G61940.1_Symbols:_Ubiquitin_carboxyl-terminal_hydrolase-related_protein_	.1	-4.03139	3.15876e-07	.1	-2.01098	0.000350289
Solyc03g113220	not assigned.unknown	AT5G62740.1_Symbols:_HIR1,_ATHIR1_SPFH/Band_7/PHB_domain-containing_membrane-associated_protein_family_	.1	3.75811	9.08128e-05	.1	1.52901	0.000903838
Solyc12g098800	not assigned.unknown	not available	0.2	-6.98367	3.11116e-08	.1	-2.7342	0.000303258
Solyc01g005320	not assigned.unknown	AT2G46890.1_Symbols:_Protein_of_unknown_function_(DUF1295)_	.1	-6.42566	3.14975e-06	.1	-1.98331	0.0050746
Solyc07g008980	not assigned.unknown	AT3G46660.1_Symbols:_UGT76E12_UDP-glucosyl_transferase_76E12_	.1	6.64098	4.40109e-14	.1	1.76517	0.000116433
Solyc04g025040	not assigned.unknown	not available	0.1	-7.32944	3.43079e-13	.2	-1.70852	0.00776938
Solyc12g098540	nucleotide metabolism.degradation	AT3G04080.1_Symbols:_ATAPY1,_APY1_apyrase_1_	.1	-11.2199	0.000448092	.1	-1.75739	0.000106105
solyc10g076610	protein.aa activation.lysine-tRNA ligase	AT3G11710.1_Symbols:_ATKRS-1_lysyl-tRNA_synthetase_1_	.1	3.77322	3.70602e-06	.1	4.556	1.43e-35
solyc03g111710	protein.degradation.ubiquitin.E3.BTB/POZ Cullin3.BTB/POZ	AT5G63160.1_Symbols:_BT1_BTB_and_TAZ_domain_protein_1_	.1	-3.6608	2.42511e-05	.2	-2.085	1.26e-09
Solyc04g076210	protein.degradation.ubiquitin.ubiquitin protease	AT5G65450.1_Symbols:_UBP17_ubiquitin-specific_protease_17_	.1	2.07943	0.0133134	.1	2.06898	9.80621e-05
solyc06g007440	protein.postranslational modification	AT2G30360.1_Symbols:_CIPK11,_PKS5,_SIP4,_SNRK3.22_SOS3-interacting_protein_4_	.1	-2.51281	0.0414821	.2	-3.455	3.9e-07
Solyc02g086360	protein.postranslational modification	AT3G18230.1_Symbols:_Octicosapeptide/Phox/Bem1p_family_protein_	.1	3.57555	9.34444e-09	.1	2.11135	0.0134771
solyc09g009260	PS.calvin cycle.aldolase	AT5G03690.1_Symbols:_Aldolase_superfamily_protein_	.1	2.80899	1.54908e-08	.2	1.763	5.61e-45
solyc10g007600	PS.photorespiration.glycolate oxydase	AT3G14420.1_Symbols:_Aldolase-type_TIM_barrel_family_protein_	.1	-15.6597	5.21818e-10	.2	-3.029	4.33e-14
Solyc12g094620	redox.dismutases and catalases	AT4G35090.1_Symbols:_CAT2_catalase_2_	.1	-4.68113	8.21569e-13	.1	-1.45944	0.030804
Solyc09g075420	RNA.regulation of transcription.AP2/EREBP, APETALA2/Ethylene-responsive element binding protein family	AT3G14230.1_Symbols:_RAP2.2_related_to_AP2_2_	.1	8.31863	8.24611e-20	.1	1.94776	0.0064948
solyc09g083290	RNA.regulation of transcription.Aux/IAA family	AT4G14550.1_Symbols:_IAA14,_SLR_indole-3-acetic_acid_inducible_14_	.1	-1.9616	0.00531397	.2	-2.101	5.89e-15
Solyc09g098110	RNA.regulation of transcription.bHLH,Basic Helix-Loop-Helix family	AT1G35460.1_Symbols:_basic_helix-loop-helix_(bHLH)_DNA-binding_superfamily_protein_	.1	2.72022	0.00265422	.1	1.74083	0.00798425
Solyc09g074560	RNA.regulation of transcription.C2C2(Zn) CO-like, Constans-like zinc finger family	AT5G48250.1_Symbols:_B-box_type_zinc_finger_protein_with_CCT_domain_	.1	6.01614	0.000918717	.1	5.07562	0.00116463
Solyc03g118540	RNA.regulation of transcription.C2C2(Zn) CO-like, Constans-like zinc finger family	AT1G70700.1_Symbols:_JAZ9,_TIFY7_TIFY_domain/Divergent_CCT_motif_family_protein_	.1	3.58836	6.14208e-06	.1	1.99176	0.00171125
Solyc03g115940	RNA.regulation of transcription.C2C2(Zn) DOF zinc finger family	AT5G62430.1_Symbols:_CDF1_cycling_DOF_factor_1_	.1	1.74108	0.000569192	.1	1.50454	0.000181054
solyc08g006470	RNA.regulation of transcription.C2H2 zinc finger family	AT4G31420.2_Symbols:_Zinc_finger_protein_622_	.1	17.3035	1.43949e-08	.2	12.122	1.1e-32
Solyc05g009720	RNA.regulation of transcription.G2-like transcription factor family, GARP	AT1G25550.1_Symbols:_myb-like_transcription_factor_family_protein_	.1	-1.92816	0.00976506	.1	-1.53618	0.00697275
Solyc06g075660	RNA.regulation of transcription.MYB domain transcription factor family	AT1G68320.1_Symbols:_MYB62,_AtMYB62,_BW62B,_BW62C_myb_domain_protein_62_	.1	-2.40706	0.0129672	.1	-1.56749	0.004239
Solyc11g006720	RNA.regulation of transcription.MYB-related transcription factor family	AT5G04760.1_Symbols:_Duplicated_homeodomain-like_superfamily_protein_	.1	-2.41439	0.0212177	.1	-2.07703	0.00378365
solyc03g118420	RNA.regulation of transcription.putative transcription regulator	AT1G10170.1_Symbols:_ATNFXL1,_NFXL1_NF-X-like_1_	.1	1.87181	0.0429782	.2	5.054	1.24e-07
Solyc03g118420	RNA.regulation of transcription.putative transcription regulator	AT1G10170.1_Symbols:_ATNFXL1,_NFXL1_NF-X-like_1_	.1	1.87181	0.0429782	.1	2.41296	0.0103225
solyc12g087940	RNA.regulation of transcription.unclassified	AT1G09750.1_Symbols:_Eukaryotic_aspartyl_protease_family_protein_	.1	3.73438	0.000707844	.1	2.007	7.89e-06
Solyc08g006320	RNA.regulation of transcription.WRKY domain transcription factor family	AT4G24240.1_Symbols:_WRKY7,_ATWRKY7_WRKY_DNA-binding_protein_7_	.1	3.19084	9.94991e-14	.1	1.20706	0.023669
Solyc02g082270	RNA.RNA binding	AT1G22330.1_Symbols:_RNA-binding_(RRM/RBD/RNP_motifs)_family_protein_	.1	1.79964	0.0391122	.1	1.58016	0.000541925
solyc03g031620	S-assimilation.APR	AT4G21990.1_Symbols:_APR3,_PRH-26,_PRH26,_ATAPR3_APS_reductase_3_	.1	4.44725	7.21603e-13	.2	3.876	3.43e-05
solyc02g080640	S-assimilation.APR	AT1G62180.1_Symbols:_APR2,_APSR,_PRH43,_PRH,_ATAPR2_5'adenylylphosphosulfate_reductase_2_	.1	2.64428	4.86319e-13	.2	4.368	7.24e-37
solyc02g032860	S-assimilation.APR	AT4G21990.1_Symbols:_APR3,_PRH-26,_PRH26,_ATAPR3_APS_reductase_3_	.1	4.62209	3.37076e-09	.2	5.078	1.3e-05
solyc11g065620	S-assimilation.sulfite redox	AT5G04590.1_Symbols:_SIR_sulfite_reductase_	.1	2.03686	0.00059833	.1	2.352	1,26E-13
solyc09g007910	secondary metabolism.phenylpropanoids.lignin biosynthesis.PAL	AT2G37040.1_Symbols:_PAL1,_ATPAL1_PHE_ammonia_lyase_1_	.1	3.07736	0.000181438	.2	3.596	1.33e-07
solyc09g007900	secondary metabolism.phenylpropanoids.lignin biosynthesis.PAL	AT2G37040.1_Symbols:_PAL1,_ATPAL1_PHE_ammonia_lyase_1_	.1	2.13162	1.69697e-05	.2	2.29	8.23e-37
Solyc03g078270	secondary metabolism.phenylpropanoids.lignin biosynthesis.PAL	AT2G37040.1_Symbols:_PAL1,_ATPAL1_PHE_ammonia_lyase_1_	.1	2.49442	0.00101021	.2	2.14334	0.000570318
Solyc09g007920	secondary metabolism.phenylpropanoids.lignin biosynthesis.PAL	AT2G37040.1_Symbols:_PAL1,_ATPAL1_PHE_ammonia_lyase_1_	.2	2.72021	0.0169462	.2	1.88722	0.000589576
solyc04g054690	secondary metabolism.simple phenols	AT4G39830.1_Symbols:_Cupredoxin_superfamily_protein_	.1	2.21513	1.3599e-05	.2	1.998	2.22e-06
Solyc07g049460	secondary metabolism.simple phenols	AT3G09220.1_Symbols:_LAC7_laccase_7_	.1	3.25898	0.00387416	.1	1.85346	0.0105862
solyc11g010200	signalling.14-3-3 proteins	AT1G78300.1_Symbols:_GRF2,_14-3-3OMEGA,_GF14_OMEGA_general_regulatory_factor_2_	.1	-1.4943	0.0114335	.1	-1.408	2.25e-06
solyc06g053450	signalling.calcium	AT3G59690.1_Symbols:_IQD13_IQ-domain_13_	.1	1.69756	0.0353536	.2	1.439	1.29e-06
Solyc07g006830	signalling.calcium	AT5G57580.1_Symbols:_Calmodulin-binding_protein_	.1	1.83262	0.0391957	.1	1.45409	0.0133312
solyc03g114360	stress.abiotic.drought/salt	AT5G62520.1_Symbols:_SRO5_similar_to_RCD_one_5_	.1	22.2276	1.10781e-69	.2	2.923	3,93E-3
Solyc03g114360	stress.abiotic.drought/salt	AT5G62520.1_Symbols:_SRO5_similar_to_RCD_one_5_	.1	22.2276	1.10781e-69	.1	2.92328	0.0039302
solyc08g078700	stress.abiotic.heat	AT4G25200.1_Symbols:_ATHSP23.6-MITO,_HSP23.6-MITO_mitochondrion-localized_small_heat_shock_protein_23.6_	.1	5.56472	0.00133016	.2	7.769	3.59e-12
solyc06g068500	stress.abiotic.heat	AT1G80920.1_Symbols:_J8_Chaperone_DnaJ-domain_superfamily_protein_	.1	-2.0568	0.00719665	.2	-1.796	2.85e-07
solyc05g055160	stress.abiotic.heat	AT3G44110.1_Symbols:_ATJ3,_ATJ_DNAJ_homologue_3_	.1	1.42093	0.0105386	.2	1.317	1.18e-18
solyc09g014530	stress.abiotic.unspecified	AT5G28010.1_Symbols:_Polyketide_cyclase/dehydrase_and_lipid_transport_superfamily_protein_	.1	-2.28893	0.0133235	.2	-3.105	2.5e-09
solyc09g005400	stress.abiotic.unspecified	AT5G28010.1_Symbols:_Polyketide_cyclase/dehydrase_and_lipid_transport_superfamily_protein_	.1	-7.59355	6.28286e-13	.2	-3.278	1.18e-18
solyc04g007760	stress.abiotic.unspecified	AT1G70850.1_Symbols:_MLP34_MLP-like_protein_34_	.1	-7.4734	7.39212e-13	.2	-4.545	1.67e-25
solyc04g007750	stress.abiotic.unspecified	AT1G70880.1_Symbols:_Polyketide_cyclase/dehydrase_and_lipid_transport_superfamily_protein_	.1	-6.61621	2.9422e-22	.2	-2.951	1.62e-22
solyc02g089250	stress.abiotic.unspecified	AT5G15780.1_Symbols:_Pollen_Ole_e_1_allergen_and_extensin_family_protein_	.1	2.93712	0.00432624	.2	1.708	8.31e-06
Solyc00g323130	stress.abiotic.unspecified	AT1G70850.1_Symbols:_MLP34_MLP-like_protein_34_	.1	-1.51981	0.00517963	.1	-1.33928	0.000149383
Solyc10g080190	stress.abiotic.unspecified	AT1G01170.1_Symbols:_Protein_of_unknown_function_(DUF1138)_	.1	-2.50451	0.0021316	.1	-1.78361	0.0268648
Solyc01g100370	stress.abiotic.unspecified	AT3G62550.1_Symbols:_Adenine_nucleotide_alpha_hydrolases-like_superfamily_protein_	.1	14.162	1.79686e-54	.1	1.90141	0.0052112
solyc08g080650	stress.biotic	AT4G11650.1_Symbols:_ATOSM34,_OSM34_osmotin_34_	.2	-2.18389	0.0157683	.1	-2.316	4.56e-05
Solyc04g015220	stress.biotic	AT1G58390.1_Symbols:_Disease_resistance_protein_(CC-NBS-LRR_class)_family_	.1	1.77876	0.000394895	.1	1.46773	0.0282391
solyc09g091210	stress.biotic.PR-proteins	AT4G13580.1_Symbols:_Disease_resistance-responsive_(dirigent-like_protein)_family_protein_	.1	-1.94464	0.0298406	.2	-4.937	1.75e-24
solyc06g075630	stress.biotic.PR-proteins	AT2G28670.1_Symbols:_Disease_resistance-responsive_(dirigent-like_protein)_family_protein_	.1	-2.83005	1.31016e-06	.2	-3.683	6.31e-48
Solyc10g055190	stress.biotic.PR-proteins	AT1G65870.1_Symbols:_Disease_resistance-responsive_(dirigent-like_protein)_family_protein_	.1	-2.93895	0.0342099	.1	-4.33804	0.00121107
Solyc06g075630	stress.biotic.PR-proteins	AT2G28670.1_Symbols:_Disease_resistance-responsive_(dirigent-like_protein)_family_protein_	.1	-2.83005	1.31016e-06	.1	-3.79208	0.000191609
solyc09g009830	TCA / org. transformation.carbonic anhydrases	AT3G52720.1_Symbols:_CAH1,_ATACA1,_ACA1_alpha_carbonic_anhydrase_1_	.1	-6.32394	0.00334704	.2	-2.007	3.81e-06
solyc05g005490	TCA / org. transformation.carbonic anhydrases	AT5G14740.1_Symbols:_CA2,_CA18,_BETA_CA2_carbonic_anhydrase_2_	.1	-3.02395	6.46022e-05	.2	-2.593	2.41e-31
solyc03g114950	transport.ABC transporters and multidrug resistance systems	AT5G39040.1_Symbols:_ALS1,_ATTAP2,_TAP2_transporter_associated_with_antigen_processing_protein_2_	.1	2.2747	0.00545194	.2	2.217	2,66E-11
solyc12g056220	transport.Major Intrinsic Proteins.PIP	AT1G01620.1_Symbols:_PIP1C,_TMP-B,_PIP1;3_plasma_membrane_intrinsic_protein_1C_	.1	-1.55788	0.007357	.1	-1.764	0
solyc11g069430	transport.Major Intrinsic Proteins.PIP	AT2G37170.1_Symbols:_PIP2B,_PIP2;2_plasma_membrane_intrinsic_protein_2_	.1	-2.28077	1.78416e-09	.1	-1.931	3.2e-08
solyc10g084120	transport.Major Intrinsic Proteins.PIP	AT2G37170.1_Symbols:_PIP2B,_PIP2;2_plasma_membrane_intrinsic_protein_2_	.1	-2.88251	3.09716e-09	.1	-2.055	3,49E-9
solyc10g055630	transport.Major Intrinsic Proteins.PIP	AT4G35100.1_Symbols:_PIP3,_PIP3A,_PIP2;7,_SIMIP_plasma_membrane_intrinsic_protein_3_	.1	-2.46962	4.93242e-08	.1	-2.235	8.89e-73
solyc09g007760	transport.Major Intrinsic Proteins.PIP	AT3G54820.1_Symbols:_PIP2D,_PIP2;5_plasma_membrane_intrinsic_protein_2;5_	.1	-4.14075	2.46107e-09	.2	-1.496	2.95e-05
solyc08g081190	transport.Major Intrinsic Proteins.PIP	AT4G00430.1_Symbols:_TMP-C,_PIP1;4,_PIP1E_plasma_membrane_intrinsic_protein_1;4_	.1	-2.62502	8.56722e-14	.2	-1.929	2.62e-06
solyc08g008050	transport.Major Intrinsic Proteins.PIP	AT4G00430.1_Symbols:_TMP-C,_PIP1;4,_PIP1E_plasma_membrane_intrinsic_protein_1;4_	.1	-5.06018	4.24608e-16	.2	-3.764	7.76e-83
solyc06g011350	transport.Major Intrinsic Proteins.PIP	AT3G53420.1_Symbols:_PIP2A,_PIP2,_PIP2;1_plasma_membrane_intrinsic_protein_2A_	.1	-1.95213	9.56315e-06	.2	-2.374	3.86e-13
solyc01g111660	transport.Major Intrinsic Proteins.PIP	AT4G35100.1_Symbols:_PIP3,_PIP3A,_PIP2;7,_SIMIP_plasma_membrane_intrinsic_protein_3_	.1	-3.18745	1.17316e-14	.2	-2.967	7.93e-53
solyc01g094690	transport.Major Intrinsic Proteins.PIP	AT4G00430.1_Symbols:_TMP-C,_PIP1;4,_PIP1E_plasma_membrane_intrinsic_protein_1;4_	.1	-3.23665	6.33319e-10	.2	-1.524	4.52e-07
Solyc09g007760	transport.Major Intrinsic Proteins.PIP	AT3G54820.1_Symbols:_PIP2D,_PIP2;5_plasma_membrane_intrinsic_protein_2;5_	.1	-4.14075	2.46107e-09	.1	-1.75412	6.30252e-05
Solyc09g007770	transport.Major Intrinsic Proteins.PIP	AT3G53420.1_Symbols:_PIP2A,_PIP2,_PIP2;1_plasma_membrane_intrinsic_protein_2A_	.1	-4.43102	6.06854e-07	.2	-1.64822	0.000109285
solyc12g044330	transport.Major Intrinsic Proteins.TIP	AT3G16240.1_Symbols:_DELTA-TIP,_TIP2;1,_DELTA-TIP1,_AQP1,_ATTIP2;1_delta_tonoplast_integral_protein_	.1	-4.78877	7.03525e-06	.1	-3.057	0
solyc10g083880	transport.Major Intrinsic Proteins.TIP	AT2G36830.1_Symbols:_GAMMA-TIP,_TIP1;1,_GAMMA-TIP1_gamma_tonoplast_intrinsic_protein_	.1	-3.42668	2.39075e-06	.1	-1.913	4.05e-06
solyc06g075650	transport.Major Intrinsic Proteins.TIP	AT4G01470.1_Symbols:_GAMMA-TIP3,_TIP1;3,_ATTIP1.3_tonoplast_intrinsic_protein_1;3_	.1	-18.0525	9.13697e-25	.2	-3.554	0
solyc06g074820	transport.Major Intrinsic Proteins.TIP	AT2G36830.1_Symbols:_GAMMA-TIP,_TIP1;1,_GAMMA-TIP1_gamma_tonoplast_intrinsic_protein_	.1	-4.22197	3.88251e-11	.2	-2.08	0
solyc06g060760	transport.Major Intrinsic Proteins.TIP	AT4G17340.1_Symbols:_TIP2;2,_DELTA-TIP2_tonoplast_intrinsic_protein_2;2_	.1	-2.3702	7.62361e-06	.2	-2.65	5.15e-12
Solyc03g120470	transport.Major Intrinsic Proteins.TIP	AT3G16240.1_Symbols:_DELTA-TIP,_TIP2;1,_DELTA-TIP1,_AQP1,_ATTIP2;1_delta_tonoplast_integral_protein_	.1	-2.54264	8.51158e-06	.1	-1.45209	0.015615
Solyc12g044330	transport.Major Intrinsic Proteins.TIP	AT3G16240.1_Symbols:_DELTA-TIP,_TIP2;1,_DELTA-TIP1,_AQP1,_ATTIP2;1_delta_tonoplast_integral_protein_	.1	-4.78877	7.03525e-06	.1	-2.06198	0.00143427
Solyc03g031590	transport.metabolite transporters at the mitochondrial membrane	AT1G62280.1_Symbols:_SLAH1_SLAC1_homologue_1_	.1	-4.61369	3.71859e-15	.1	-1.47829	0.0159491
solyc02g070210	transport.misc	AT1G30690.1_Symbols:_Sec14p-like_phosphatidylinositol_transfer_family_protein_	.1	-5.64625	1.51109e-06	.2	-2.169	1.54e-06
solyc06g074990	transport.nitrate	AT5G60770.1_Symbols:_ATNRT2.4,_NRT2.4_nitrate_transporter_2.4_	.1	3.4129	0.00692393	.1	4.458	7.95e-15
Solyc11g069750	transport.nitrate	AT5G60770.1_Symbols:_ATNRT2.4,_NRT2.4_nitrate_transporter_2.4_	.1	-15.2561	0.000186153	.1	-2.69251	0.0264063
solyc06g060620	transport.peptides and oligopeptides	AT1G12110.1_Symbols:_NRT1.1,_CHL1-1,_NRT1,_B-1,_ATNRT1,_CHL1_nitrate_transporter_1.1_	.1	-23.2372	2.59443e-14	.2	-3.071	6.45e-20
Solyc01g080680	transport.sugars	AT5G18840.1_Symbols:_Major_facilitator_superfamily_protein_	.1	-5.20403	0.00243884	.1	-3.60431	0.000271597
solyc10g047170	transport.sulphate	AT1G22150.1_Symbols:_SULTR1;3_sulfate_transporter_1;3_	.1	1.95839	2.04356e-05	.1	2.725	1.92e-11
			Hypoxia SPLV	Hypoxia FC	Hypoxia FDR	SNP SPLV	SNP FC	SNP FDR

## Sheet: Supplementary Table 2
Supplementary Table 2. Primer sequences of the 17 selected genes used for quantitative real-time PCR (qPCR) to confirm RNA-Seq data.
ID	Gene name	Forward primer (5' to 3')	Reverse primer (5' to 3')
solyc07g042550.2.1	slSUS4	AACATTGTGTCACCAGGAGCTG	TCCTGTCCTTCAACACACACAGG
solyc08g078700.2.1	slHSP23.6	ACCACCAATTAGGAGCGTGAGC	GGTGCAGCTACGAATGGAGAATCC
solyc08g076320.2.1	slCSLD3	ACCGGCTCTTGATTCTTATTCGC	CTGGTCAAGCAGCCAAGAGATTG
solyc05g015300.2.1	slRD22	AGCAAGTACTTATGCAGCGATACC	CTCAGGAACAACACCGTCTGAG
solyc08g006860.2.1	slPLP1	GACAATTACCTCAGGGTCCAAGAC	GCCATAGAAGCATCATCCCATGC
solyc11g017470.1.1	slATAF2	GACAGACGACGAATTGGTGCAG	TTCACCGTACAAAGCCTTCTCAG
solyc03g114360.2.1	slSRO5	GATTGCCTGCAAGCTGCTGTTC	ACGCGACAAAGCAATAGATGCC
solyc11g010200.1.1	slGRF2	GCAAATGCTGAGCTTGCTCCTAC	GCCTCATCAAAGGCCTGTTTGG
solyc09g011630.2.1	slGSTU8	GGGCTCTCAAGATTAAGGGTGTTG	CCATTGACTCACAAATTGGCTTGC
solyc01g006430.2.1	slFAD2	GGGTCACACCTTGTTTGGTTTGG	TTGGAGCAGACATACGACCACCAG
solyc08g075690.2.1	slACBP6	GTTGGCGATGTCAACACAAGCC	TCAACAGCCTTCCATGCATCCC
solyc06g068500.2.1	slJ8	TCTCTGAGTGATCCGTACAAGACC	GCATACATCCGGGTGATACTGAAG
solyc06g075650.2.1	slTIP3	TGGATCCGTCGTTGCTTGTGTG	GCGCAAATGCCGATGTTTCCAG
solyc04g058150.2.1	slMT2B	TGGCTGTGGAGGATGTGGTATG	AGCTGCTTTCTCCTCAACATTTCC
solyc09g009830.2.1	slCAH1	TGGTACATTCTTGGCAAGGTGAG	GTGGGTTGGGCTTCATACATTTGG
solyc02g080640.2.1	slAPR2	TTGAATTCTCGGAGGCGTTCGG	CCTCAACACTCTCTCCTACCTCAG

## Sheet: Supplementary Table 3
Supplementary Table 3. Compparison of hypoxia and SNP responsive genes from this study with data from Gibbs et al., 2014. We compared differentially regulated genes (Padj < 0.05) in response to 48 h hypoxia and SNP with hypoxia responsive genes in Arabidopsis. FC: fold change (hypoxia relative to contorl; SNP relative to control). Functional categories are retrieved from Mapman databse ( ITAG2.3)…
			nia1nia2noa1-2 mutant (Gibbs et al., 2014)					Hypoxia and SNP (Current study)
Identifier	Biological pathway	Arabidopsis homolog	hypoxia FC	Hypoxia (log2)	WT (log2)	P-value		Hypoxia FC	SNP FC
solyc07g042550	major CHO metabolism.degradation.sucrose.Susy	AT3G43190.1_Symbols:_SUS4,_ATSUS4_sucrose_synthase_4_	6.481	8.904	6.208	0.00873		4.11175	3.231
solyc06g008620	not assigned.unknown	AT4G01870.1_Symbols:_tolB_protein-related_	0.74239	8.319	8.749	0.03393		8.60246	8.129
solyc02g077240	fermentation.PDC	AT4G33070.1_Symbols:_Thiamine_pyrophosphate_dependent_pyruvate_decarboxylase_family_protein_	53.834	12.277	6.526	0.00013		15.9574	2.471
solyc03g114360	stress.abiotic.drought/salt	AT5G62520.1_Symbols:_SRO5_similar_to_RCD_one_5_	26.423	9.989	5.265	0.00821		22.2276	2.923

## Sheet: Supplementary Table 4
Supplementary Table 4. Compparison of hypoxia and SNP responsive genes from this study with data from Gibbs et al., 2014. We compared differentially regulated genes (Padj < 0.05) in response to 48 h hypoxia and SNP with regulated genes in Arabidopsis nia1nia2noa1-2 mutant. FC: fold change (nia1nia2noa1-2 relative to WT; hypoxia relative to control; SNP relative to control). Functional categories …
			nia1nia2noa1-2 mutant (Gibbs et al., 2014)					Hypoxia and SNP (Current study)
Identifier	Biological pathway	Arabidopsis homolog	nia1nia2noa1-2 FC	nia1nia2noa1-2 (log2)	WT (log2)	P-value		Hypoxia FC	SNP FC
Solyc07g008980	not assigned.unknown	AT3G46660.1_Symbols:_UGT76E12_UDP-glucosyl_transferase_76E12_	14.714	8.545	4.666	0.00136		6.64098	1.76517
solyc12g011030	cell wall.modification	AT4G30270.1_Symbols:_MERI5B,_MERI-5,_XTH24,_SEN4_xyloglucan_endotransglucosylase/hydrolase_24_	6.464	12.311	9.618	0.00075		-4.96901	-5.215
Solyc12g042600	misc.UDP glucosyl and glucoronyl transferases	AT2G36750.1_Symbols:_UGT73C1_UDP-glucosyl_transferase_73C1_	5.918	8.47	5.905	0.02228		9.29644	3.5604
solyc03g006490	hormone metabolism.auxin.induced-regulated-responsive-activated	AT4G27450.1_Symbols:_Aluminium_induced_protein_with_YGL_and_LRDR_motifs_	4.904	7.517	9.811	0.00568		-2.68541	-3.428
solyc06g059740	misc.alcohol dehydrogenases	AT1G77120.1_Symbols:_ADH1,_ADH,_ATADH,_ATADH1_alcohol_dehydrogenase_1_	4.746	11.296	9.05	0.00497		36.3103	2.247
solyc09g009830	TCA / org. transformation.carbonic anhydrases	AT3G52720.1_Symbols:_CAH1,_ATACA1,_ACA1_alpha_carbonic_anhydrase_1_	4.506	10.584	8.412	0.00048		-6.32394	-2.007
solyc03g121540	misc.gluco-, galacto- and mannosidases.beta-galactosidase	AT3G13750.1_Symbols:_BGAL1_beta_galactosidase_1_	3.805	9.765	11.693	0.00112		-2.82037	-1.823
solyc06g069040	misc.glutathione S transferases	AT2G29490.1_Symbols:_ATGSTU1,_GST19,_GSTU1_glutathione_S-transferase_TAU_1_	3.684	9.816	7.934	0.00136		3.46431	1.911
solyc06g007910	hormone metabolism.gibberelin.induced-regulated-responsive-activated	AT1G74670.1_Symbols:_Gibberellin-regulated_family_protein_	3.482	10.417	12.217	0.01074		-6.94848	-10.514
Solyc10g055190	stress.biotic.PR-proteins	AT1G65870.1_Symbols:_Disease_resistance-responsive_(dirigent-like_protein)_family_protein_	3.415	7.804	6.032	0.02002		-2.93895	-4.33804
solyc06g068500	stress.abiotic.heat	AT1G80920.1_Symbols:_J8_Chaperone_DnaJ-domain_superfamily_protein_	3.278	10.474	12.187	0.00587		-2.0568	-1.796
solyc12g013690	misc.oxidases - copper, flavone etc.	AT4G38540.1_Symbols:_FAD/NAD(P)-binding_oxidoreductase_family_protein_	2.549	9.566	8.217	0.00122		3.32836	2.048
solyc10g047170	transport.sulphate	AT1G22150.1_Symbols:_SULTR1;3_sulfate_transporter_1;3_	2.513	6.191	4.861	0.00011		1.95839	2.725
solyc12g042380	not assigned.unknown	AT5G61820.1_Symbols:_FUNCTIONS_IN:_molecular_function_unknown;_INVOLVED_IN:_biological_process_unknown;_LOCATED_IN:_vacuole;_EXPRESSED_IN:_24_plant_structures;_EXPRESSED_DURING:_15_growth_stages;	2.485	12.715	11.401	0.0027		3.89497	1.799
solyc01g079880	hormone metabolism.auxin.induced-regulated-responsive-activated	AT5G19140.1_Symbols:_ATAILP1,_AILP1_Aluminium_induced_protein_with_YGL_and_LRDR_motifs_	2.441	11.331	12.618	0.0039		5.11898	1.793
solyc09g091210	stress.biotic.PR-proteins	AT4G13580.1_Symbols:_Disease_resistance-responsive_(dirigent-like_protein)_family_protein_	2.255	7.079	8.252	0.00923		-1.94464	-4.937
solyc08g075830	misc.peroxidases	AT3G01190.1_Symbols:_Peroxidase_superfamily_protein_	2.251	6.642	7.813	0.00047		-4.40007	-4.776
solyc11g065620	S-assimilation.sulfite redox	AT5G04590.1_Symbols:_SIR_sulfite_reductase_	2.245	11.54	10.374	0.00227		2.03686	2.352
solyc07g017880	misc.peroxidases	AT4G30170.1_Symbols:_Peroxidase_family_protein_	2.201	7.49	8.628	0.00785		-2.48145	-2.552
solyc04g081860	misc.peroxidases	AT5G42180.1_Symbols:_Peroxidase_superfamily_protein_	2.18	7.066	8.191	0.00491		-8.90613	-15.38
Solyc01g091700	cell.organisation	AT1G12710.1_Symbols:_AtPP2-A12,_PP2-A12_phloem_protein_2-A12_	2.137	6.961	8.056	0.00835		-2.22679	-2.22337
solyc09g010200	not assigned.unknown	AT2G36100.1_Symbols:_Uncharacterised_protein_family_(UPF0497)_	2.125	7.738	8.825	0.00507		-2.79871	-5.493
Solyc01g100370	stress.abiotic.unspecified	AT3G62550.1_Symbols:_Adenine_nucleotide_alpha_hydrolases-like_superfamily_protein_	2.114	11.689	12.769	0.015		14.162	1.90141
solyc10g050510	not assigned.unknown	AT4G33960.1_Symbols:_unknown_protein;_FUNCTIONS_IN:_molecular_function_unknown;_INVOLVED_IN:_biological_process_unknown;_LOCATED_IN:_endomembrane_system;_EXPRESSED_IN:_20_plant_structures;_EXPRES	2.051	10.036	9	0.00389		-2.56292	-3.907
solyc02g084790	misc.peroxidases	AT5G66390.1_Symbols:_Peroxidase_superfamily_protein_	1.945	7.209	8.169	0.00576		2.69983	1.881
solyc06g060760	transport.Major Intrinsic Proteins.TIP	AT4G17340.1_Symbols:_TIP2;2,_DELTA-TIP2_tonoplast_intrinsic_protein_2;2_	1.943	10.451	11.409	0.00253		-2.3702	-2.65
Solyc08g005610	misc.cytochrome P450	AT5G45340.1_Symbols:_CYP707A3_cytochrome_P450,_family_707,_subfamily_A,_polypeptide_3_	1.942	7.149	6.192	0.03049		6.46174	1.98495
Solyc05g055320	misc.peroxidases	AT1G44970.1_Symbols:_Peroxidase_superfamily_protein_	1.922	5.772	6.714	0.00029		-3.78734	-1.53287
Solyc04g008740	glycolysis.plastid branch.pyruvate kinase (PK)	AT5G08570.1_Symbols:_Pyruvate_kinase_family_protein_	1.869	11.633	10.731	0.00948		2.00364	1.21757
solyc09g009020	glycolysis.cytosolic branch.enolase	AT2G36530.1_Symbols:_LOS2,_ENO2_Enolase_	1.85	13.095	12.207	0.0077		4.52829	1.522
solyc12g098790	not assigned.unknown	AT3G02040.1_Symbols:_SRG3_senescence-related_gene_3_	1.846	9.065	8.18	0.00446		-1.86246	-1.757
Solyc02g082270	RNA.RNA binding	AT1G22330.1_Symbols:_RNA-binding_(RRM/RBD/RNP_motifs)_family_protein_	1.829	5.978	6.849	0.00562		1.79964	1.58016
solyc09g097960	hormone metabolism.auxin.induced-regulated-responsive-activated	AT1G60710.1_Symbols:_ATB2_NAD(P)-linked_oxidoreductase_superfamily_protein_	1.822	10.98	10.114	0.0047		5.73481	3.482
solyc06g067910	not assigned.unknown	AT5G11420.1_Symbols:_Protein_of_unknown_function,_DUF642_	1.803	10.448	11.298	0.01057		-4.61038	-3.402
solyc09g011140	misc.nitrilases, *nitrile lyases, berberine bridge enzymes, reticuline oxidases, troponine reductases	AT1G07440.1_Symbols:_NAD(P)-binding_Rossmann-fold_superfamily_protein_	1.774	8.569	9.396	0.01096		-2.35684	-2.393
solyc08g079080	major CHO metabolism.degradation.sucrose.invertases.vacuolar	AT1G62660.1_Symbols:_Glycosyl_hydrolases_family_32_protein_	1.773	10.341	9.515	0.01124		-9.97096	-4.489
solyc03g031620	S-assimilation.APR	AT4G21990.1_Symbols:_APR3,_PRH-26,_PRH26,_ATAPR3_APS_reductase_3_	1.772	11.006	10.181	0.0174		4.44725	3.876
solyc06g075630	stress.biotic.PR-proteins	AT2G28670.1_Symbols:_Disease_resistance-responsive_(dirigent-like_protein)_family_protein_	1.766	7.492	8.312	0.00838		-2.83005	-3.683
Solyc01g067870	misc.peroxidases	AT1G05260.1_Symbols:_RCI3,_RCI3A_Peroxidase_superfamily_protein_	1.765	7.455	8.274	0.04587		-28.7376	-2.77068
solyc04g009590	not assigned.unknown	AT5G63660.1_Symbols:_LCR74,_PDF2.5_Scorpion_toxin-like_knottin_superfamily_protein_	1.744	5.313	6.115	0.00764		-3.12305	-4.754
solyc02g080640	S-assimilation.APR	AT1G62180.1_Symbols:_APR2,_APSR,_PRH43,_PRH,_ATAPR2_5'adenylylphosphosulfate_reductase_2_	1.725	11.309	10.522	0.0055		2.64428	4.368
solyc09g083290	RNA.regulation of transcription.Aux/IAA family	AT4G14550.1_Symbols:_IAA14,_SLR_indole-3-acetic_acid_inducible_14_	1.707	6.937	7.709	0.01458		-1.9616	-2.101
solyc06g060620	transport.peptides and oligopeptides	AT1G12110.1_Symbols:_NRT1.1,_CHL1-1,_NRT1,_B-1,_ATNRT1,_CHL1_nitrate_transporter_1.1_	1.666	11.321	10.585	0.00753		-23.2372	-3.071
Solyc12g014010	misc.UDP glucosyl and glucoronyl transferases	AT3G21750.1_Symbols:_UGT71B1_UDP-glucosyl_transferase_71B1_	1.657	8.428	7.7	0.00656		10.6394	5.31177
solyc09g011590	misc.glutathione S transferases	AT3G09270.1_Symbols:_ATGSTU8,_GSTU8_glutathione_S-transferase_TAU_8_	1.641	9.781	9.066	0.00475		3.99439	2.059
Solyc12g055700	not assigned.unknown	AT3G14280.1_Symbols:_unknown_protein;_Has_51_Blast_hits_to_51_proteins_in_13_species:_Archae_-_0;_Bacteria_-_0;_Metazoa_-_0;_Fungi_-_0;_Plants_-_51;_Viruses_-_0;_Other_Eukaryotes_-_0_(source:_NCB	1.64	5.596	6.31	0.02659		-1.97189	-1.53823
Solyc05g009720	RNA.regulation of transcription.G2-like transcription factor family, GARP	AT1G25550.1_Symbols:_myb-like_transcription_factor_family_protein_	1.613	9.919	9.229	0.01455		-1.92816	-1.53618
Solyc04g081490	cell.organisation	AT1G75780.1_Symbols:_TUB1_tubulin_beta-1_chain_	1.583	8.051	8.713	0.02055		-1.93455	-1.33216
solyc03g116260	hormone metabolism.ethylene.synthesis-degradation	AT5G08640.1_Symbols:_FLS,_ATFLS1,_FLS1_flavonol_synthase_1_	1.58	9.231	8.571	0.03591		-9.85541	-2.16
solyc04g007760	stress.abiotic.unspecified	AT1G70850.1_Symbols:_MLP34_MLP-like_protein_34_	1.565	10.01	10.657	0.01249		-7.4734	-4.545
solyc12g056220	transport.Major Intrinsic Proteins.PIP	AT1G01620.1_Symbols:_PIP1C,_TMP-B,_PIP1;3_plasma_membrane_intrinsic_protein_1C_	1.517	10.891	11.492	0.00632		-1.55788	-1.764
solyc09g007760	transport.Major Intrinsic Proteins.PIP	AT3G54820.1_Symbols:_PIP2D,_PIP2;5_plasma_membrane_intrinsic_protein_2;5_	1.512	7.508	8.104	0.04905		-4.14075	-1.496
solyc12g087940	RNA.regulation of transcription.unclassified	AT1G09750.1_Symbols:_Eukaryotic_aspartyl_protease_family_protein_	1.508	11.108	11.701	0.00788		3.73438	2.007
solyc12g006380	hormone metabolism.ethylene.synthesis-degradation	AT5G59540.1_Symbols:_2-oxoglutarate_(2OG)_and_Fe(II)-dependent_oxygenase_superfamily_protein_	1.508	10.834	10.241	0.01447		6.02185	16.377
solyc10g076610	protein.aa activation.lysine-tRNA ligase	AT3G11710.1_Symbols:_ATKRS-1_lysyl-tRNA_synthetase_1_	1.5	10.577	9.991	0.00543		3.77322	4.556
Solyc12g094620	redox.dismutases and catalases	AT4G35090.1_Symbols:_CAT2_catalase_2_	1.497	13.49	12.907	0.02327		-4.68113	-1.45944
Solyc07g032740	amino acid metabolism.synthesis.central amino acid metabolism.aspartate.aspartate aminotransferase	AT5G11520.1_Symbols:_ASP3,_YLS4_aspartate_aminotransferase_3_	1.473	10.795	10.236	0.02076		15.0683	1.73095
solyc06g081980	Co-factor and vitamine metabolism	AT5G01410.1_Symbols:_PDX1,_ATPDX1.3,_RSR4,_PDX1.3,_ATPDX1_Aldolase-type_TIM_barrel_family_protein_	1.444	11.684	11.154	0.02007		3.93695	2.409
Solyc11g006720	RNA.regulation of transcription.MYB-related transcription factor family	AT5G04760.1_Symbols:_Duplicated_homeodomain-like_superfamily_protein_	1.439	8.489	7.964	0.01348		-2.41439	-2.07703
solyc09g007900	secondary metabolism.phenylpropanoids.lignin biosynthesis.PAL	AT2G37040.1_Symbols:_PAL1,_ATPAL1_PHE_ammonia_lyase_1_	1.413	10.056	9.557	0.00356		2.13162	2.29
solyc09g064940	not assigned.unknown	AT4G02860.1_Symbols:_Phenazine_biosynthesis_PhzC/PhzF_protein_	1.403	10.205	9.716	0.00992		3.71263	2.344
solyc12g011300	misc.glutathione S transferases	AT1G78380.1_Symbols:_ATGSTU19,_GST8,_GSTU19_glutathione_S-transferase_TAU_19_	1.392	13.34	12.863	0.00883		-11.7226	-2.665
Solyc04g077020	cell.organisation	AT4G14960.2_Symbols:_TUA6_Tubulin/FtsZ_family_protein_	1.32	11.451	11.851	0.01075		-1.88343	-1.20662
Solyc02g087740	amino acid metabolism.synthesis.serine-glycine-cysteine group.cysteine	AT5G15120.1_Symbols:_Protein_of_unknown_function_(DUF1637)_	1.271	7.205	6.859	0.02848		2.60218	1.77673
Solyc07g006830	signalling.calcium	AT5G57580.1_Symbols:_Calmodulin-binding_protein_	1.269	7.891	8.235	0.00337		1.83262	1.45409
solyc05g055160	stress.abiotic.heat	AT3G44110.1_Symbols:_ATJ3,_ATJ_DNAJ_homologue_3_	1.261	11.278	10.944	0.01212		1.42093	1.317
solyc10g078580	not assigned.unknown	AT1G55330.1_Symbols:_AGP21,_ATAGP21_arabinogalactan_protein_21_	1.256	12.192	12.521	0.01827		-3.82189	-8.437
Solyc10g086520	cell wall.modification	AT2G37640.1_Symbols:_ATEXPA3,_ATEXP3,_ATHEXP_ALPHA_1.9,_EXP3_Barwin-like_endoglucanases_superfamily_protein_	1.245	8.501	8.818	0.00812		-3.475	-1.66171
Solyc01g009860	development.unspecified	AT5G13180.1_Symbols:_ANAC083,_VNI2,_NAC083_NAC_domain_containing_protein_83_	1.163	10.378	10.596	0.0157		-2.76745	-1.58768
solyc06g005560	cell wall.modification	AT2G28950.1_Symbols:_ATEXPA6,_ATEXP6,_ATHEXP_ALPHA_1.8,_EXPA6_expansin_A6_	1.046	10.056	9.991	0.04043		-4.76541	-1.741

## Sheet: Supplementary Table 5
Supplementary Table 5. Compparison of hypoxia and SNP responsive genes from this study with data from Gibbs et al., 2014. We compared differentially regulated genes (Padj < 0.05) in response to 48 h hypoxia and SNP with regulated genes in Arabidopsis prt6 mutant. Up- and downregulated genes are marked in red and green colors, respectively. FC: fold change (prt6 relative to WT; hypoxia relative to…
				Prt6 mutant (Gibbs et al., 2014)					Hypoxia and SNP (Current study)
Identifier	Biological pathway	Arabidopsis homolog		prt6 FC	prt6 (log2)	WT (log2)	P-value		Hypoxia FC	SNP FC
solyc02g077240	fermentation.PDC	AT4G33070.1_Symbols:_Thiamine_pyrophosphate_dependent_pyruvate_decarboxylase_family_protein_		9.253	9.736	6.526	0.03617		15.9574	2.471
Solyc12g014010	misc.UDP glucosyl and glucoronyl transferases	AT3G21750.1_Symbols:_UGT71B1_UDP-glucosyl_transferase_71B1_		1.145	7.813	8.008	0.03483		10.6394	5.31177
Solyc08g005610	misc.cytochrome P450	AT5G45340.1_Symbols:_CYP707A3_cytochrome_P450,_family_707,_subfamily_A,_polypeptide_3_		2.134	7.037	5.944	0.00623		6.46174	1.98495
solyc01g079880	hormone metabolism.auxin.induced-regulated-responsive-activated	AT5G19140.1_Symbols:_ATAILP1,_AILP1_Aluminium_induced_protein_with_YGL_and_LRDR_motifs_		1.286	11.386	11.023	0.03575		5.11898	1.793
solyc07g042550	major CHO metabolism.degradation.sucrose.Susy	AT3G43190.1_Symbols:_SUS4,_ATSUS4_sucrose_synthase_4_		12.115	9.806	6.208	0.01307		4.11175	3.231
Solyc02g087740	amino acid metabolism.synthesis.serine-glycine-cysteine group.cysteine	AT5G15120.1_Symbols:_Protein_of_unknown_function_(DUF1637)_		11.201	11.534	8.049	0.00309		2.60218	1.77673
solyc12g098790	not assigned.unknown	AT3G02040.1_Symbols:_SRG3_senescence-related_gene_3_		2.272	9.247	8.064	0.00859		-1.86246	-1.757
solyc11g011210	hormone metabolism.gibberelin.induced-regulated-responsive-activated	AT3G02885.1_Symbols:_GASA5_GAST1_protein_homolog_5_		1.753	7.48	6.671	0.02482		-2.33284	-2.931
solyc03g006490	hormone metabolism.auxin.induced-regulated-responsive-activated	AT4G27450.1_Symbols:_Aluminium_induced_protein_with_YGL_and_LRDR_motifs_		7.773	12.846	9.887	0.00855		-2.68541	-3.428
Solyc10g055190	stress.biotic.PR-proteins	AT1G65870.1_Symbols:_Disease_resistance-responsive_(dirigent-like_protein)_family_protein_		1.267	5.661	6.003	0.02092		-2.93895	-4.33804
Solyc05g055320	misc.peroxidases	AT1G44970.1_Symbols:_Peroxidase_superfamily_protein_		2.356	7.142	5.906	0.04626		-3.78734	-1.53287
Solyc03g031590	transport.metabolite transporters at the mitochondrial membrane	AT1G62280.1_Symbols:_SLAH1_SLAC1_homologue_1_		2.065	6.64	5.593	0.02002		-4.61369	-1.47829
solyc09g009830	TCA / org. transformation.carbonic anhydrases	AT3G52720.1_Symbols:_CAH1,_ATACA1,_ACA1_alpha_carbonic_anhydrase_1_		1.386	9.178	9.648	0.02066		-6.32394	-2.007

## Sheet: Supplementary Table 6
Supplementary Table 6. Compparison of hypoxia and SNP responsive genes from this study with data from Gibbs et al., 2014. We compared differentially regulated genes (Padj < 0.05) in response to 48 h hypoxia and SNP with regulated genes in Arabidopsis ate1ate2mutant. FC: fold change (ate1ate2relative to WT; hypoxia relative to control; SNP relative to control). Functional categories are retrieved …
			ate1ate2 mutant (Gibbs et al., 2014)					Hypoxia and SNP (Current study)
Identifier	Biological pathway	Arabidopsis homolog	ate1ate2 FC	ate1ate2 (log2)	WT (log2)	P-value		Hypoxia FC	SNP FC
Solyc12g055700	not assigned.unknown	AT3G14280.1_Symbols:_unknown_protein;_Has_51_Blast_hits_to_51_proteins_in_13_species:_Archae_-_0;_Bacteria_-_0;_Metazoa_-_0;_Fungi_-_0;_Plants_-_51;_Viruses_-_0;_Other_Eukaryotes_-_0_(source:_NCB	2.571	6.923	5.561	0.00827		-1.97189	-1.53823
Solyc10g078300	not assigned.unknown	AT2G40960.1_Symbols:_Single-stranded_nucleic_acid_binding_R3H_protein_	1.59	5.831	6.5	0.01286		1.60902	1.24262
solyc09g097960	hormone metabolism.auxin.induced-regulated-responsive-activated	AT1G60710.1_Symbols:_ATB2_NAD(P)-linked_oxidoreductase_superfamily_protein_	1.109	10.791	10.641	0.04845		5.73481	3.482
solyc09g009830	TCA / org. transformation.carbonic anhydrases	AT3G52720.1_Symbols:_CAH1,_ATACA1,_ACA1_alpha_carbonic_anhydrase_1_	1.29	9.281	9.648	0.03562		-6.32394	-2.007
Solyc08g005610	misc.cytochrome P450	AT5G45340.1_Symbols:_CYP707A3_cytochrome_P450,_family_707,_subfamily_A,_polypeptide_3_	2.45	7.237	5.944	0.02916		6.46174	1.98495
solyc07g042550	major CHO metabolism.degradation.sucrose.Susy	AT3G43190.1_Symbols:_SUS4,_ATSUS4_sucrose_synthase_4_	15.597	10.171	6.208	0.00454		4.11175	3.231
solyc04g007750	stress.abiotic.unspecified	AT1G70880.1_Symbols:_Polyketide_cyclase/dehydrase_and_lipid_transport_superfamily_protein_	1.912	5.828	6.764	0.04833		-6.61621	-2.951
Solyc03g115940	RNA.regulation of transcription.C2C2(Zn) DOF zinc finger family	AT5G62430.1_Symbols:_CDF1_cycling_DOF_factor_1_	1.286	6.709	7.072	0.01319		1.74108	1.50454
Solyc03g113220	not assigned.unknown	AT5G62740.1_Symbols:_HIR1,_ATHIR1_SPFH/Band_7/PHB_domain-containing_membrane-associated_protein_family_	1.526	10.008	9.398	0.0431		3.75811	1.52901
solyc03g006490	hormone metabolism.auxin.induced-regulated-responsive-activated	AT4G27450.1_Symbols:_Aluminium_induced_protein_with_YGL_and_LRDR_motifs_	8.032	12.893	9.887	0.00511		-2.68541	-3.428
Solyc02g087740	amino acid metabolism.synthesis.serine-glycine-cysteine group.cysteine	AT5G15120.1_Symbols:_Protein_of_unknown_function_(DUF1637)_	11.61	11.586	8.049	0.0123		2.60218	1.77673
solyc02g077240	fermentation.PDC	AT4G33070.1_Symbols:_Thiamine_pyrophosphate_dependent_pyruvate_decarboxylase_family_protein_	15.882	10.516	6.526	0.0004		15.9574	2.471
